# Supplementary material for: Site-2 Protease Slr1821 Regulates Carbon/Nitrogen Homeostasis during Ammonium Stress Acclimation in Cyanobacterium Synechocystis sp. PCC 6803
Source: Int J Mol Sci. 2023 Apr 1;24(7):6606. doi: 10.3390/ijms24076606 (PMC10094980; doi:10.3390/ijms24076606)
Supplement: Supplementary file 1 [file ijms-24-06606-s001.zip]

Archive with 2 entries (2 files):
- Supplementary Figures and Tables.pdf
- Supplementary Tables S2-S9.xlsx
