# Supplementary material for: Site-2 Protease Slr1821 Regulates Carbon/Nitrogen Homeostasis during Ammonium Stress Acclimation in Cyanobacterium Synechocystis sp. PCC 6803
Source: Int J Mol Sci. 2023 Apr 1;24(7):6606. doi: 10.3390/ijms24076606 (PMC10094980; doi:10.3390/ijms24076606)
Supplement: Supplementary file 1 [file ijms-24-06606-s001.zip › Supplementary Tables S2-S9.xlsx]

## Sheet: Supplementary Table S2
old_locus_tag	gene_id	WT-1	WT-2	WT-3	M-1	M-2	M-3	WTA-1	WTA-2	WTA-3	MA-1	MA-2	MA-3	WT mean	M mean	WTA mean	MA mean	logFC(M/WT)	p-value	FDR	M-WT	logFC(MA/WTA)	p-value	FDR	MA-WTA	logFC(WTA/WT)	p-value	FDR	WTA_WT	logFC(MA/M)	p-value	FDR	MA-M	locus_tag	Name	description	NR_Description	Swissprot_Description	String_description	COG	GO_molecular_function	GO_biological_process	GO_cellular_component	KO/Gene_ID	KEGG_GENE	KEGG_PATHWAY			cyanobase annotation
slr0611	gene0	40.46	14.36	23.04	30.71	40.29	30.24	35.98	33.17	41.42	50.75	51.02	30.38	25.9533	33.7467	36.8567	44.05	0.47	0.305	0.474	no	0.25	0.279	0.342	no	0.6	0.193	0.394	no	0.38	0.245	0.334	no	SGL_RS01875	SGL_RS01875	prenyltransferase	prenyltransferase [Synechocystis sp. PCC 6803]	RecName: Full=Prenyl transferase [Synechocystis sp. PCC 6803 substr. Kazusa]	_	_	GO:0016765|transferase activity, transferring alkyl or aryl (other than methyl) groups;GO:0046872|metal ion binding;	GO:0008299|isoprenoid biosynthetic process;GO:0015979|photosynthesis;	_	K05356	SPS, sds	path:ko00900;path:ko01110	slr0611	Chr	solanesyl diphosphate synthase
slr0612	gene1	6.65	10.83	7.5	4.8	9.12	22.35	10.9	10.16	12	24.76	21.47	27.78	8.32667	12.09	11.02	24.67	0.52	0.234	0.395	no	1.16	5.06e-07	1.36e-06	up	0.37	0.203	0.407	no	1.01	0.00121	0.00312	up	SGL_RS01880	SGL_RS01880	hypothetical protein	RecName: Full=Uncharacterized RNA pseudouridine synthase slr0612; AltName: Full=RNA pseudouridylate synthase; AltName: Full=RNA-uridine isomerase [Synechocystis sp.	RecName: Full=Uncharacterized RNA pseudouridine synthase slr0612; AltName: Full=RNA pseudouridylate synthase; AltName: Full=RNA-uridine isomerase [Synechocystis sp.	hypothetical protein	COG1187	GO:0003723|RNA binding;GO:0009982|pseudouridine synthase activity;	GO:0001522|pseudouridine synthesis;	_	K06181	rluE	_	slr0612	Chr	probable pseudouridine synthase
slr1315	gene10	126.2	106.79	120.57	126.01	159.84	182.39	86.2	111.8	95.87	204.7	218.04	209.74	117.853	156.08	97.9567	210.827	0.42	0.00227	0.0108	no	1.1	5.92e-19	3.64e-18	up	-0.25	0.118	0.281	no	0.43	0.000531	0.00147	no	SGL_RS01925	SGL_RS01925	hypothetical protein	hypothetical protein BEST7613_1355 [Synechocystis sp. PCC 6803]	_	hypothetical protein	_	_	_	_	_	_	_	slr1315	Chr	hypothetical protein
slr0731	gene100	177.43	220.18	191.74	103.24	130.08	191.09	211.74	201.05	251.15	209.26	295.83	230	196.45	141.47	221.313	245.03	-0.48	0.00995	0.0362	no	0.13	0.138	0.182	no	0.16	0.127	0.3	no	0.77	4.5e-06	1.88e-05	no	SGL_RS02375	SGL_RS02375	hypothetical protein	hypothetical protein [Synechocystis sp. PCC 6803]	_	hypothetical protein	_	_	_	_	_	_	_	slr0731	Chr	hypothetical protein
sll1359	gene1000	50.06	46.63	46.51	43.9	51.54	66.37	50.62	47.74	45.37	24.25	25.75	22.79	47.7333	53.9367	47.91	24.2633	0.19	0.0794	0.184	no	-0.98	3.18e-12	1.28e-11	no	0.01	0.743	0.877	no	-1.16	4.02e-16	5.9e-15	down	SGL_RS06885	SGL_RS06885	hypothetical protein	hypothetical protein [Synechocystis sp. PCC 6803]	_	hypothetical protein	COG3258	GO:0009055|electron carrier activity;GO:0020037|heme binding;	_	_	_	_	_	sll1359	Chr	unknown protein
sll1358	gene1001	208.16	181.86	177.2	163.34	190.96	257.98	185.89	174.73	165	53.11	66.86	53.89	189.073	204.093	175.207	57.9533	0.13	0.279	0.449	no	-1.6	2.94e-29	2.89e-28	down	-0.1	0.583	0.766	no	-1.83	2.15e-30	8.47e-29	down	SGL_RS06890	SGL_RS06890	hypothetical protein	hypothetical protein [Synechocystis sp. PCC 6803]	RecName: Full=Oxalate decarboxylase OxdC [Bacillus subtilis subsp. subtilis str. 168]	hypothetical protein	COG2140	GO:0046872|metal ion binding;GO:0045735|nutrient reservoir activity;	_	GO:0030288|outer membrane-bounded periplasmic space;	K01569	oxdD	path:ko00630;path:ko01100	sll1358	Chr	putative oxalate decarboxylase, periplasmic protein
sll1356	gene1002	391.67	339.23	378.22	280.26	333.14	391.97	380.78	332.36	317.24	131.88	176.58	114.79	369.707	335.123	343.46	141.083	-0.13	0.688	0.81	no	-1.29	9.49e-13	4.01e-12	down	-0.1	0.636	0.804	no	-1.26	2.41e-10	1.86e-09	down	SGL_RS06895	SGL_RS06895	glycogen phosphorylase	glycogen phosphorylase [Synechocystis sp. PCC 6803]	RecName: Full=Glycogen phosphorylase [Synechocystis sp. PCC 6803 substr. Kazusa]	glycogen phosphorylase; Phosphorylase is an important allosteric enzyme in carbohydrate meta [...]	COG0058	GO:0030170|pyridoxal phosphate binding;GO:0008184|glycogen phosphorylase activity;	GO:0005977|glycogen metabolic process;	_	K00688	E2.4.1.1, glgP, PYG	path:ko00500;path:ko01100;path:ko01110;path:ko04910;path:ko04922;path:ko04931	sll1356	Chr	glycogen phosphorylase
slr1441	gene1003	43.22	21.74	40.59	33.15	39.99	34.62	37.89	33.94	32.58	43.2	58.61	36.83	35.1833	35.92	34.8033	46.2133	0.07	0.792	0.882	no	0.4	0.0373	0.0554	no	0.02	1	1	no	0.35	0.142	0.21	no	SGL_RS06900	SGL_RS06900	hypothetical protein	hypothetical protein BEST7613_2360 [Synechocystis sp. PCC 6803]	_	hypothetical protein	_	GO:0004518|nuclease activity;GO:0003676|nucleic acid binding;	GO:0090305|nucleic acid phosphodiester bond hydrolysis;	_	_	_	_	slr1441	Chr	hypothetical protein
sll1355	gene1004	193.46	163.66	156.66	212.63	224.86	249.56	101.06	132.57	108.01	172.92	193.89	163.61	171.26	229.017	113.88	176.807	0.44	0.000945	0.0054	no	0.63	5.52e-07	1.48e-06	no	-0.56	0.000241	0.00204	no	-0.38	0.0118	0.0238	no	SGL_RS06905	SGL_RS06905	hypothetical protein	hypothetical protein BEST7613_2361 [Bacillus subtilis BEST7613]	_	hypothetical protein	COG4636	_	_	_	_	_	_	sll1355	Chr	hypothetical protein
_	gene1005	36.75	35.52	39.09	13.01	37.19	36.23	19.7	31.88	65.85	47.21	48.73	30.21	37.12	28.81	39.1433	42.05	-0.35	0.327	0.497	no	0.08	0.633	0.692	no	0.1	0.927	0.984	no	0.53	0.0746	0.121	no	SGL_RS06910	SGL_RS06910	hypothetical protein	hypothetical protein BEST7613_2362 [Bacillus subtilis BEST7613]	_	hypothetical protein	_	_	_	_	_	_	_
slr1442	gene1006	136.98	146.65	149.28	159.59	154.75	153.26	124.52	110.93	96.53	78.49	75.49	74.41	144.303	155.867	110.66	76.13	0.1	0.205	0.362	no	-0.53	0.00103	0.00195	no	-0.4	0.0147	0.0614	no	-1.03	1.25e-10	9.99e-10	down	SGL_RS06915	SGL_RS06915	hypothetical protein	hypothetical protein [Synechocystis sp. PCC 6803]	_	hypothetical protein	COG1805	_	GO:0006810|transport;	GO:0016021|integral component of membrane;GO:0005886|plasma membrane;	_	_	_	slr1442	Chr	hypothetical protein
slr1443	gene1007	12.87	17.02	11.88	13.56	13.44	20.65	10.56	11.05	10.33	17.57	11.69	15.62	13.9233	15.8833	10.6467	14.96	0.18	0.182	0.332	no	0.5	0.00272	0.00487	no	-0.4	0.0533	0.157	no	-0.08	0.811	0.865	no	SGL_RS06920	SGL_RS06920	serine/threonine protein kinase	serine/threonine protein kinase [Synechocystis sp. PCC 6803]	RecName: Full=Serine/threonine-protein kinase-like protein E [Synechocystis sp. PCC 6803 substr. Kazusa]	protein kinase; Lacks protein kinase activity	COG0515	GO:0005524|ATP binding;GO:0004672|protein kinase activity;	GO:0006468|protein phosphorylation;	_	K08884	K08884	_	slr1443	Chr	serine/threonine kinase
slr1444	gene1008	91.82	74.84	84.61	61.07	94.74	78.98	85.54	81.64	73.65	122.15	140.48	103.82	83.7567	78.2633	80.2767	122.15	-0.08	0.897	0.95	no	0.6	2.27e-06	5.7e-06	no	-0.05	0.859	0.947	no	0.63	8.52e-05	0.000283	no	SGL_RS06925	SGL_RS06925	CHAD domain-containing protein	hypothetical protein [Synechocystis sp. PCC 6803]	_	hypothetical protein	COG5607	_	_	_	_	_	_	slr1444	Chr	hypothetical protein
ssr2422	gene1009	81.35	58.71	66.28	46.86	78.79	94.71	42.26	71.69	43.64	54.58	79.99	70.55	68.78	73.4533	52.53	68.3733	0.14	0.67	0.798	no	0.36	0.0981	0.134	no	-0.35	0.184	0.384	no	-0.13	0.869	0.914	no	SGL_RS06930	SGL_RS06930	Thylakoid membrane protein ssr2422	membrane protein [Synechocystis sp. PCC 6803]	RecName: Full=Thylakoid membrane protein ssr2422 [Synechocystis sp. PCC 6803 substr. Kazusa]	hypothetical protein	_	_	_	GO:0016021|integral component of membrane;GO:0042651|thylakoid membrane;	_	_	_	ssr2422	Chr	unknown protein
sll0704	gene101	576.47	520.46	559.23	692.19	675.36	808.45	636.75	644.93	577.87	1192.18	1296.87	1236.9	552.053	725.333	619.85	1241.98	0.4	0.00712	0.0276	no	1	1.04e-14	4.99e-14	up	0.17	0.141	0.323	no	0.77	1.31e-05	5.03e-05	no	SGL_RS02380	SGL_RS02380	cysteine desulfurase	cysteine desulfurase [Synechocystis sp. PCC 6803]	RecName: Full=Cysteine desulfurase IscS [Dictyoglomus turgidum DSM 6724]	NifS protein	COG1104	GO:0008483|transaminase activity;GO:0030170|pyridoxal phosphate binding;	GO:0008152|metabolic process;	_	K04487	iscS, NFS1	path:ko00730;path:ko01100;path:ko04122	sll0704	Chr	cysteine desulfurase
sll1354	gene1011	90.01	87.81	75.89	63.01	76.24	77.24	71.54	77.08	78.48	69.35	65.69	60.78	84.57	72.1633	75.7	65.2733	-0.22	0.333	0.502	no	-0.21	0.235	0.293	no	-0.15	0.323	0.539	no	-0.15	0.385	0.482	no	SGL_RS06940	SGL_RS06940	single-stranded-DNA-specific exonuclease RecJ	recombination protein RecJ [Synechocystis sp. PCC 6803]	RecName: Full=Single-stranded-DNA-specific exonuclease RecJ [Bacillus subtilis subsp. subtilis str. 168]	single-strand-DNA-specific exonuclease; RecJ	COG0608	GO:0008409|5'-3' exonuclease activity;GO:0003676|nucleic acid binding;GO:0030145|manganese ion binding;	GO:0006281|DNA repair;GO:0090305|nucleic acid phosphodiester bond hydrolysis;GO:0006310|DNA recombination;	_	K07462	recJ	path:ko03410;path:ko03430;path:ko03440	sll1354	Chr	single-strand-DNA-specific exonuclease RecJ
sll1353	gene1012	29.93	29.46	29.66	19.32	26.67	27.59	22.29	25.69	31.01	16.8	13.63	12.73	29.6833	24.5267	26.33	14.3867	-0.27	0.172	0.317	no	-0.87	4.19e-08	1.23e-07	no	-0.16	0.306	0.524	no	-0.77	1.42e-06	6.46e-06	no	SGL_RS06945	SGL_RS06945	two-component sensor histidine kinase	sensory histidine kinase [Synechocystis sp. PCC 6803]	RecName: Full=Signal transduction histidine-protein kinase BarA [Escherichia coli BARA_ECOL6 RecName: Full=Signal transduction hist	sensory transduction histidine kinase	COG0642	GO:0000155|phosphorelay sensor kinase activity;GO:0005524|ATP binding;	GO:0023014|signal transduction by phosphorylation;GO:0044260|cellular macromolecule metabolic process;GO:0000160|phosphorelay signal transduction system;GO:0044238|primary metabolic process;	GO:0016020|membrane;GO:0009365|protein histidine kinase complex;	_	_	_	sll1353	Chr	two-component sensor histidine kinase
sll1352	gene1013	23.43	18.75	20.1	21.71	17.85	25.7	25.13	23.32	21.87	24.85	23.97	19.26	20.76	21.7533	23.44	22.6933	0.09	0.453	0.621	no	-0.04	0.889	0.916	no	0.19	0.214	0.421	no	0.06	0.696	0.77	no	SGL_RS06950	SGL_RS06950	membrane protein	membrane protein [Synechocystis sp. PCC 6803]	_	hypothetical protein	COG3463	_	_	_	_	_	_	sll1352	Chr	unknown protein
slr1448	gene1014	126.15	125.64	106.74	141.51	157.93	177.72	86.28	97.56	88.89	234.31	247.12	220.05	119.51	159.053	90.91	233.827	0.42	0.000466	0.00302	no	1.36	7e-32	8.06e-31	up	-0.39	0.00516	0.0275	no	0.55	9.26e-05	0.000306	no	SGL_RS06955	SGL_RS06955	fructokinase	fructokinase [Synechocystis sp. PCC 6803]	RecName: Full=Putative fructokinase-5 [Arabidopsis thaliana]	fructokinase	COG0524	GO:0016301|kinase activity;GO:0016773|phosphotransferase activity, alcohol group as acceptor;	GO:0016310|phosphorylation;	_	K00847	E2.7.1.4, scrK	path:ko00051;path:ko00500;path:ko00520;path:ko01100	slr1448	Chr	fructokinase
slr1449	gene1015	158.85	136.08	142.19	137.97	163.32	195.03	108.83	109.22	127.73	221.29	230.92	245.73	145.707	165.44	115.26	232.647	0.2	0.0947	0.208	no	1.01	1.13e-18	6.84e-18	up	-0.32	0.0206	0.0793	no	0.49	0.00014	0.000444	no	SGL_RS06960	SGL_RS06960	cytochrome b	cytochrome B561 [Synechocystis sp. PCC 6803]	_	hypothetical protein	COG3038	_	GO:0022904|respiratory electron transport chain;	GO:0016020|membrane;	_	_	_	slr1449	Chr	hypothetical protein
slr1450	gene1016	51.34	67.16	77.96	51.47	64.99	71.3	46.53	36.52	42.26	97.72	98.29	111.5	65.4867	62.5867	41.77	102.503	-0.09	0.942	0.98	no	1.3	2.8e-13	1.22e-12	up	-0.68	0.00497	0.0267	no	0.71	7.75e-05	0.000259	no	SGL_RS06965	SGL_RS06965	hypothetical protein	hypothetical protein [Synechocystis sp. PCC 6803]	_	_	_	_	_	_	_	_	_	slr1450	Chr	unknown protein
sll1350	gene1017	20.83	19.69	22.88	12.98	20.04	22.95	35	21.43	29.95	32.3	30.87	38.35	21.1333	18.6567	28.7933	33.84	-0.17	0.558	0.709	no	0.24	0.097	0.132	no	0.44	0.0194	0.0762	no	0.85	6.6e-07	3.17e-06	no	SGL_RS06970	SGL_RS06970	hypothetical protein	hypothetical protein BEST7613_2373 [Bacillus subtilis BEST7613]	_	hypothetical protein	COG1357	_	_	_	_	_	_	sll1350	Chr	hypothetical protein
sll1349	gene1018	46.22	47.93	37.8	22.72	29.9	32.61	45.83	40.3	56.36	26.97	29.03	27.23	43.9833	28.41	47.4967	27.7433	-0.62	0.00328	0.0146	no	-0.78	3.97e-05	8.85e-05	no	0.12	0.427	0.648	no	-0.04	1	1	no	SGL_RS06975	SGL_RS06975	carotenoid oxygenase	carotenoid oxygenase [Synechocystis sp. PCC 6803]	RecName: Full=Phosphoglycolate phosphatase; Short=PGP; Short=PGPase [Synechococcus elongatus PCC 7942]	phosphoglycolate phosphatase	COG0546	GO:0016787|hydrolase activity;	GO:0008152|metabolic process;	_	K01091	gph	path:ko00630;path:ko01100;path:ko01110;path:ko01130	sll1349	Chr	phosphoglycolate phosphatase
sll1348	gene1019	27.36	39.06	22.32	13.37	19.83	21.61	36.16	26.74	51.48	14.92	11.88	12.53	29.58	18.27	38.1267	13.11	-0.7	0.00733	0.0283	no	-1.53	2.69e-10	9.44e-10	down	0.36	0.0912	0.234	no	-0.48	0.0566	0.0955	no	SGL_RS06980	SGL_RS06980	epoxyqueuosine reductase	hypothetical protein BEST7613_2375 [Bacillus subtilis BEST7613]	RecName: Full=Epoxyqueuosine reductase; AltName: Full=Queuosine biosynthesis protein QueG [Synechocystis sp. PCC 6803 substr. Kazusa]	hypothetical protein	COG1600	GO:0052693|epoxyqueuosine reductase activity;GO:0046872|metal ion binding;GO:0051539|4 iron, 4 sulfur cluster binding;	GO:0008616|queuosine biosynthetic process;GO:0055114|oxidation-reduction process;	GO:0005737|cytoplasm;	K18979	queG	_	sll1348	Chr	hypothetical protein
slr0732	gene102	4.5	2.52	0.66	2.61	3.1	6.68	2.22	4.65	4.55	3.62	7.2	3.3	2.56	4.13	3.80667	4.70667	0.8	0.25	0.416	no	0.26	0.472	0.541	no	0.69	0.331	0.547	no	0.14	0.713	0.783	no	SGL_RS02385	SGL_RS02385	hypothetical protein	hypothetical protein [Synechocystis sp. PCC 6803]	_	hypothetical protein	COG3431	_	_	_	_	_	_	slr0732	Chr	hypothetical protein
sll1282	gene1020	216.97	240.76	226.58	130.16	207.96	161.14	243.22	209.46	241.79	43.22	49.2	60.59	228.103	166.42	231.49	51.0033	-0.46	0.0226	0.07	no	-2.18	6.98e-44	1.23e-42	down	0.01	0.736	0.873	no	-1.71	3.77e-17	6.01e-16	down	SGL_RS06985	SGL_RS06985	6%2C7-dimethyl-8-ribityllumazine synthase	6,7-dimethyl-8-ribityllumazine synthase [Synechocystis sp. PCC 6803]	RecName: Full=6,7-dimethyl-8-ribityllumazine synthase; Short=DMRL synthase; Short=LS; Short=Lumazine synthase [Synechocystis sp. PCC 6803 substr. Kazusa]	6,7-dimethyl-8-ribityllumazine synthase; Riboflavin synthase is a bifunctional enzyme comple [...]	COG0054	GO:0000906|6,7-dimethyl-8-ribityllumazine synthase activity;GO:0016740|transferase activity;	GO:0009231|riboflavin biosynthetic process;	GO:0009349|riboflavin synthase complex;	K00794	ribH, RIB4	path:ko00740;path:ko01100;path:ko01110	sll1282	Chr	riboflavin synthase beta subunit
_	gene1021	158.18	193.98	139.39	91.54	131.04	84.76	127.63	109.39	118.57	17.37	27.62	17.95	163.85	102.447	118.53	20.98	-0.68	0.00969	0.0355	no	-2.51	4.23e-19	2.62e-18	down	-0.48	0.0115	0.0512	no	-2.3	2.74e-11	2.38e-10	down	SGL_RS06990	SGL_RS06990	photosystem II reaction center protein Z	photosystem II reaction center protein Z [Synechocystis sp. PCC 6803]	RecName: Full=Photosystem II reaction center protein Z; Short=PSII-Z [Synechocystis sp. PCC 6803 substr. Kazusa]	photosystem II reaction center protein Z; Controls the interaction of photosystem II (PSII) [...]	_	_	GO:0042549|photosystem II stabilization;	GO:0009539|photosystem II reaction center;GO:0016021|integral component of membrane;GO:0030096|plasma membrane-derived thylakoid photosystem II;GO:0042651|thylakoid membrane;	K02724	psbZ	path:ko00195;path:ko01100
_	gene1023	130.14	85.89	84.77	44.83	68.08	49.28	65.07	92.74	58.92	26.55	41.6	32.29	100.267	54.0633	72.2433	33.48	-0.84	0.00294	0.0134	no	-1.12	0.000324	0.000652	down	-0.42	0.0824	0.218	no	-0.71	0.0293	0.054	no	SGL_RS07000	SGL_RS07000	hypothetical protein	hypothetical protein BEST7613_2378 [Bacillus subtilis BEST7613]	_	_	_	GO:0004222|metalloendopeptidase activity;	GO:0006508|proteolysis;	GO:0016020|membrane;	_	_	_
_	gene1024	9.98	0	2.99	1.49	1.42	13.87	5.09	4.71	5.77	3.11	0	6.46	4.32333	5.59333	5.19	3.19	0	1	1	no	-0.65	0.552	0.613	no	0.49	0.837	0.935	no	-0.78	0.564	0.651	no	SGL_RS07005	SGL_RS07005	hypothetical protein	hypothetical protein [Synechocystis sp. PCC 6803]	_	_	_	GO:0004222|metalloendopeptidase activity;	GO:0006508|proteolysis;	GO:0016020|membrane;	_	_	_
slr1356	gene1025	931.81	1603.33	1358.24	570.01	701.81	922.01	2086.41	1795.2	2590.63	708.7	659.67	764.97	1297.79	731.277	2157.41	711.113	-0.87	0.000254	0.00185	no	-1.6	3.83e-23	2.89e-22	down	0.69	3.42e-05	0.000368	no	-0.04	0.996	1	no	SGL_RS07010	SGL_RS07010	30S ribosomal protein S1 homolog A	30S ribosomal protein S1 [Synechocystis sp. PCC 6803]	RecName: Full=30S ribosomal protein S1 homolog A [Synechocystis sp. PCC 6803 substr. Kazusa]	30S ribosomal protein S1; Binds mRNA	COG0539	GO:0003723|RNA binding;GO:0003735|structural constituent of ribosome;	GO:0042254|ribosome biogenesis;GO:0006412|translation;	GO:0005840|ribosome;	K02945	RP-S1, rpsA	path:ko03010	slr1356	Chr	30S ribosomal protein S1
_	gene1026	34.99	41.16	21.34	18.29	25.5	25.11	28.17	32.91	20.43	18.38	11.95	14.8	32.4967	22.9667	27.17	15.0433	-0.48	0.145	0.282	no	-0.83	0.0109	0.0178	no	-0.25	0.486	0.694	no	-0.6	0.0734	0.119	no	SGL_RS07015	SGL_RS07015	transposase	transposase [Synechocystis sp. PCC 6803]	_	transposase	COG3335	GO:0003677|DNA binding;	_	_	_	_	_
_	gene1027	25.07	32.81	56.37	17.95	23.57	40.19	74.35	44.93	75.22	27.38	38.77	19.45	38.0833	27.2367	64.8333	28.5333	-0.52	0.139	0.273	no	-1.19	1.01e-05	2.4e-05	down	0.71	0.0059	0.0306	no	0.04	0.708	0.779	no	SGL_RS07020	SGL_RS07020	IS630 family transposase	transposase [Synechocystis sp. PCC 6803]	_	transposase	COG3335	GO:0003677|DNA binding;	_	_	K07494	K07494	_
sll1277	gene1028	24.32	25.62	20.12	19.26	25.61	25.63	29.37	28.39	35.59	18.86	16.03	15.54	23.3533	23.5	31.1167	16.81	0.02	0.649	0.782	no	-0.88	2.75e-07	7.49e-07	no	0.42	0.00564	0.0295	no	-0.48	0.0125	0.0251	no	SGL_RS07025	SGL_RS07025	DNA recombination protein RecF	recombinase RecF [Synechocystis sp. PCC 6803]	RecName: Full=DNA replication and repair protein RecF [Synechocystis sp. PCC 6803 substr. Kazusa]	recombination protein F; The recF protein is involved in DNA metabolism; it is required for [...]	COG1195	GO:0003697|single-stranded DNA binding;GO:0005524|ATP binding;	GO:0006281|DNA repair;GO:0006260|DNA replication;GO:0009432|SOS response;	GO:0005737|cytoplasm;	K03629	recF	path:ko03440	sll1277	Chr	RecF protein
sll1276	gene1029	29.97	41.49	35.7	26.41	31.39	30.4	36.19	31.92	48.14	34.83	31.75	24.73	35.72	29.4	38.75	30.4367	-0.3	0.25	0.416	no	-0.35	0.0933	0.128	no	0.1	0.378	0.6	no	0.05	0.718	0.787	no	SGL_RS07030	SGL_RS07030	LuxR family transcriptional regulator	LuxR family transcriptional regulator [Synechocystis sp. PCC 6803]	RecName: Full=Lipid A export ATP-binding/permease protein MsbA [Syntrophus aciditrophicus SB]	ABC transporter	COG1132	GO:0005524|ATP binding;GO:0042626|ATPase activity, coupled to transmembrane movement of substances;	GO:0055085|transmembrane transport;GO:0006200|ATP catabolic process;	GO:0016021|integral component of membrane;	K06147	ABCB-BAC	_	sll1276	Chr	ATP-binding protein of ABC transporter
sll0703	gene103	6.49	11.51	8.85	4.16	7.25	22.02	11.64	12.16	11.69	13.78	9.9	13.08	8.95	11.1433	11.83	12.2533	0.29	0.5	0.661	no	0.06	0.552	0.613	no	0.35	0.0765	0.206	no	0.12	0.509	0.601	no	SGL_RS02390	SGL_RS02390	hypothetical protein	hypothetical protein [Synechocystis sp. PCC 6803]	_	hypothetical protein	COG1249	GO:0050660|flavin adenine dinucleotide binding;GO:0016491|oxidoreductase activity;	GO:0055114|oxidation-reduction process;	_	_	_	_	sll0703	Chr	unknown protein
sll1275	gene1030	101.91	143.74	131.14	65.94	78.48	109.44	160.78	141.82	155.07	64.93	53.03	63.43	125.597	84.62	152.557	60.4633	-0.59	0.00225	0.0107	no	-1.33	8.98e-21	6.06e-20	down	0.25	0.0313	0.109	no	-0.48	0.00365	0.00824	no	SGL_RS07035	SGL_RS07035	pyruvate kinase 2	pyruvate kinase [Synechocystis sp. PCC 6803]	RecName: Full=Pyruvate kinase 2; Short=PK 2 [Synechocystis sp. PCC 6803 substr. Kazusa]	pyruvate kinase	COG3848;COG0469	GO:0000287|magnesium ion binding;GO:0005524|ATP binding;GO:0004743|pyruvate kinase activity;GO:0030955|potassium ion binding;	GO:0016310|phosphorylation;GO:0006094|gluconeogenesis;GO:0006096|glycolytic process;GO:0015976|carbon utilization;GO:0006144|purine nucleobase metabolic process;	_	K00873	PK, pyk	path:ko00010;path:ko00230;path:ko00620;path:ko01100;path:ko01110;path:ko01120;path:ko01130;path:ko01200;path:ko01230;path:ko04922;path:ko04930;path:ko05203;path:ko05230	sll1275	Chr	pyruvate kinase 2
slr1362	gene1031	35.31	34.48	32.1	28.07	32.63	43.56	35.88	45.09	43.51	51.39	42.41	36.08	33.9633	34.7533	41.4933	43.2933	0.05	0.732	0.841	no	0.06	0.521	0.585	no	0.3	0.148	0.331	no	0.31	0.13	0.194	no	SGL_RS07040	SGL_RS07040	hypothetical protein	hypothetical protein [Synechocystis sp. PCC 6803]	_	hypothetical protein	_	_	_	_	_	_	_	slr1362	Chr	hypothetical protein
sll1274	gene1032	54.8	40.54	36.89	50.68	57.04	68.95	35.26	34.22	43.4	49.69	56.13	37.11	44.0767	58.89	37.6267	47.6433	0.46	0.0155	0.052	no	0.33	0.0321	0.0481	no	-0.19	0.338	0.555	no	-0.32	0.139	0.206	no	SGL_RS07045	SGL_RS07045	TIGR02652 family protein	hypothetical protein [Synechocystis sp. PCC 6803]	_	hypothetical protein	_	_	_	_	_	_	_	sll1274	Chr	hypothetical protein
slr1363	gene1033	26.95	28.9	18.2	20.8	26.34	32.04	21.95	16.73	18.18	20.49	17.22	16.68	24.6833	26.3933	18.9533	18.13	0.11	0.367	0.537	no	-0.05	0.983	0.993	no	-0.37	0.0789	0.211	no	-0.54	0.00187	0.0046	no	SGL_RS07050	SGL_RS07050	polyphosphate:AMP phosphotransferase	hypothetical protein [Synechocystis sp. PCC 6803]	_	hypothetical protein	COG2326	GO:0043751|polyphosphate:AMP phosphotransferase activity;	GO:0006797|polyphosphate metabolic process;	_	_	_	_	slr1363	Chr	hypothetical protein
slr1364	gene1034	77.27	80.27	56	78.18	67.93	97.88	59.69	67.98	70.99	46.37	37.37	43.5	71.18	81.33	66.22	42.4133	0.21	0.105	0.226	no	-0.64	1.93e-05	4.42e-05	no	-0.09	0.661	0.82	no	-0.93	1.16e-08	7.28e-08	no	SGL_RS07055	SGL_RS07055	biotin synthase	biotin synthase [Synechocystis sp. PCC 6803]	RecName: Full=Biotin synthase [Synechocystis sp. PCC 6803 substr. Kazusa]	biotin synthetase; Catalyzes the conversion of dethiobiotin (DTB) to biotin by the insertion [...]	COG0502	GO:0004076|biotin synthase activity;GO:0051537|2 iron, 2 sulfur cluster binding;GO:0005506|iron ion binding;GO:0051539|4 iron, 4 sulfur cluster binding;	GO:0009102|biotin biosynthetic process;	_	K01012	bioB	path:ko00780;path:ko01100	slr1364	Chr	biotin synthetase
slr1365	gene1035	119.1	119.42	140.83	159.64	156.36	171.77	109.88	126.54	124.01	103.88	78.99	91.1	126.45	162.59	120.143	91.3233	0.36	0.00601	0.0241	no	-0.39	0.0185	0.0289	no	-0.08	0.725	0.865	no	-0.82	2.64e-07	1.35e-06	no	SGL_RS07060	SGL_RS07060	biotin transporter BioY	biotin biosynthesis protein BioY [Synechocystis sp. PCC 6803]	_	BioY protein	COG1268	GO:0015225|biotin transporter activity;	GO:0015878|biotin transport;	GO:0005886|plasma membrane;	K03523	bioY	path:ko02010	slr1365	Chr	hypothetical protein
slr1366	gene1036	54.3	66.88	70.87	51.18	46.87	66.3	57.98	57.44	51.81	36.79	42.37	39.75	64.0167	54.7833	55.7433	39.6367	-0.24	0.384	0.552	no	-0.49	0.0155	0.0245	no	-0.23	0.315	0.532	no	-0.47	0.0233	0.0441	no	SGL_RS07065	SGL_RS07065	lipoprotein signal peptidase	lipoprotein signal peptidase [Synechocystis sp. PCC 6803]	RecName: Full=Lipoprotein signal peptidase; AltName: Full=Prolipoprotein signal peptidase; AltName: Full=Signal peptidase II; Short=SPase II [Synechocystis sp. PCC 6	lipoprotein signal peptidase; This protein specifically catalyzes the removal of signal pept [...]	COG0597	GO:0004190|aspartic-type endopeptidase activity;	GO:0006508|proteolysis;	GO:0016021|integral component of membrane;GO:0005886|plasma membrane;	K03101	lspA	path:ko03060	slr1366	Chr	lipoprotein signal peptidase (signal peptidase II)
sll1273	gene1037	104.97	108.81	123.59	95.13	118.74	121.28	91.19	100.11	110.68	152.31	192.61	157.22	112.457	111.717	100.66	167.38	-0.02	0.669	0.798	no	0.72	7.41e-10	2.51e-09	no	-0.17	0.321	0.537	no	0.57	0.000169	0.000522	no	SGL_RS07070	SGL_RS07070	hypothetical protein	hypothetical protein [Synechocystis sp. PCC 6803]	_	hypothetical protein	_	_	_	_	_	_	_	sll1273	Chr	unknown protein
sll1272	gene1038	90.3	95.11	68.48	50.21	68.91	96.48	30.77	44.08	36.14	38.16	54.45	49.33	84.63	71.8667	36.9967	47.3133	-0.22	0.3	0.469	no	0.34	0.0198	0.0307	no	-1.18	1.15e-11	3.66e-10	down	-0.62	0.00238	0.00565	no	SGL_RS07075	SGL_RS07075	hypothetical protein	hypothetical protein [Synechocystis sp. PCC 6803]	_	hypothetical protein	_	_	_	_	_	_	_	sll1272	Chr	unknown protein
_	gene1039	87.05	109.29	97.01	143.1	147.39	193.24	75.11	55.8	60.27	85.38	126.92	117.73	97.7833	161.243	63.7267	110.01	0.71	5.31e-05	0.000473	no	0.78	0.000132	0.000277	no	-0.64	0.0031	0.018	no	-0.57	0.00748	0.0157	no	SGL_RS07080	SGL_RS07080	hypothetical protein	hypothetical protein BEST7613_2392 [Bacillus subtilis BEST7613]	_	_	_	_	_	_	_	_	_
sll0702	gene104	14.28	11.54	12.87	13.62	19.05	23.12	9.56	10.15	6.83	14.45	13.89	16.8	12.8967	18.5967	8.84667	15.0467	0.55	0.0844	0.191	no	0.77	0.0137	0.0219	no	-0.53	0.186	0.387	no	-0.31	0.39	0.487	no	SGL_RS02395	SGL_RS02395	hypothetical protein	hypothetical protein [Synechocystis sp. PCC 6803]	_	hypothetical protein	_	_	_	_	_	_	_	sll0702	Chr	unknown protein
sll1271	gene1040	117.01	150.53	143.33	239.85	148.37	280.21	36.81	37.44	41.86	90.81	87.32	92.44	136.957	222.81	38.7033	90.19	0.68	0.000394	0.00266	no	1.22	2.77e-28	2.59e-27	up	-1.84	3.11e-38	4.29e-36	down	-1.3	4.71e-09	3.11e-08	down	SGL_RS07085	SGL_RS07085	hypothetical protein	hypothetical protein [Synechocystis sp. PCC 6803]	RecName: Full=Uncharacterized protein sll0772 [Synechocystis sp. PCC 6803 substr. Kazusa]	hypothetical protein	_	GO:0005215|transporter activity;	GO:0006810|transport;	GO:0016021|integral component of membrane;	_	_	_	sll1271	Chr	probable porin; major outer membrane protein
sll1270	gene1041	175.71	145.78	118.49	185.35	121.06	172.16	45.83	48.75	40.2	91.7	68.77	90	146.66	159.523	44.9267	83.49	0.15	0.295	0.463	no	0.9	3.14e-10	1.1e-09	no	-1.68	6.43e-26	5.49e-24	down	-0.92	1.32e-05	5.05e-05	no	SGL_RS07090	SGL_RS07090	glutamine ABC transporter	glutamine ABC transporter [Bacillus subtilis BEST7613]	RecName: Full=Probable amino-acid permease protein YxeN [Bacillus subtilis subsp. subtilis str. 168]	glutamine-binding periplasmic protein/glutamine transport system permease protein	COG0765;COG0834	GO:0005215|transporter activity;	GO:0006810|transport;	GO:0016021|integral component of membrane;GO:0030288|outer membrane-bounded periplasmic space;GO:0005886|plasma membrane;	K17062	bgtB	path:ko02010	sll1270	Chr	periplasmic substrate-binding and integral membrane protein of the ABC-type Bgt permease for basic amino acids and glutamine BgtB
ssl2501	gene1042	3882.28	2583.36	3115.7	9073.27	8710.91	10944	2009.82	1903.36	1338.93	17738.8	15641.2	16697.6	3193.78	9576.05	1750.7	16692.5	1.62	1.38e-14	1.15e-12	up	3.26	4.24e-66	1.51e-64	up	-0.84	1.37e-05	0.00016	no	0.8	9.2e-06	3.63e-05	no	SGL_RS07095	SGL_RS07095	hypothetical protein	thylakoid-associated protein [Synechocystis sp. PCC 6803]	RecName: Full=Uncharacterized thylakoid-associated protein ssl2501 [Synechocystis sp. PCC 6803 substr. Kazusa]	hypothetical protein	_	_	_	GO:0042651|thylakoid membrane;	_	_	_	ssl2501	Chr	unknown protein
slr1367	gene1043	199.81	214.92	186.95	573.44	450.76	785.68	154.49	137.66	136.22	415.19	242.34	343.8	200.56	603.293	142.79	333.777	1.59	1.89e-16	2.42e-14	up	1.24	3.6e-12	1.44e-11	up	-0.49	0.000676	0.00493	no	-0.84	0.000457	0.00129	no	SGL_RS07100	SGL_RS07100	glycogen phosphorylase	glycogen phosphorylase [Synechocystis sp. PCC 6803]	RecName: Full=Glycogen phosphorylase [Synechocystis sp. PCC 6803 substr. Kazusa]	glycogen phosphorylase; Phosphorylase is an important allosteric enzyme in carbohydrate meta [...]	COG0058	GO:0008184|glycogen phosphorylase activity;GO:0030170|pyridoxal phosphate binding;	GO:0005975|carbohydrate metabolic process;	_	K00688	E2.4.1.1, glgP, PYG	path:ko00500;path:ko01100;path:ko01110;path:ko04910;path:ko04922;path:ko04931	slr1367	Chr	glycogen phosphorylase
slr1368	gene1044	57.9	65.43	48.43	64.55	72.21	96.31	57.15	58.38	58.61	66.45	56.12	72.29	57.2533	77.69	58.0467	64.9533	0.45	0.00324	0.0145	no	0.17	0.12	0.161	no	0.02	0.763	0.889	no	-0.26	0.181	0.258	no	SGL_RS07105	SGL_RS07105	precorrin-6B methylase	precorrin-6B methylase [Synechocystis sp. PCC 6803]	_	precorrin-6B methylase	COG2242	GO:0008276|protein methyltransferase activity;	GO:0006479|protein methylation;GO:0009236|cobalamin biosynthetic process;	_	K02191	cbiT	path:ko00860	slr1368	Chr	precorrin decarbocylase
slr1369	gene1045	399.91	401.47	417.21	418.41	522.94	497.87	421.5	468.05	453.75	443.3	476.84	461.31	406.197	479.74	447.767	460.483	0.24	0.0626	0.153	no	0.04	0.373	0.44	no	0.14	0.189	0.39	no	-0.06	0.801	0.857	no	SGL_RS07110	SGL_RS07110	phosphatidate cytidylyltransferase	phosphatidate cytidylyltransferase [Synechocystis sp. PCC 6803]	RecName: Full=Phosphatidate cytidylyltransferase; AltName: Full=CDP-DAG synthase; AltName: Full=CDP-DG synthase; AltName: Full=CDP-diacylglycerol synthase; Short=CDS	phosphatidate cytidylyltransferase	COG0575	GO:0004605|phosphatidate cytidylyltransferase activity;	GO:0016024|CDP-diacylglycerol biosynthetic process;	GO:0016021|integral component of membrane;GO:0005886|plasma membrane;	K00981	E2.7.7.41, CDS1, CDS2, cdsA	path:ko00564;path:ko01100;path:ko01110;path:ko04070	slr1369	Chr	phosphatidate cytidylyltransferase
sll1268	gene1046	644.52	524.86	700.93	646.39	752.72	721.28	493.38	486.17	534	739.49	763.7	675.43	623.437	706.797	504.517	726.207	0.19	0.183	0.332	no	0.52	3.14e-06	7.77e-06	no	-0.3	0.0664	0.185	no	0.04	0.795	0.852	no	SGL_RS07115	SGL_RS07115	hypothetical protein	hypothetical protein [Synechocystis sp. PCC 6803]	_	_	_	_	_	_	_	_	_	sll1268	Chr	unknown protein
sll1267	gene1047	217.66	231.75	211.4	299.65	276.71	526.65	229.48	195.99	202.81	481.68	424.71	496.23	220.27	367.67	209.427	467.54	0.74	9.6e-06	0.000114	no	1.17	1.91e-19	1.21e-18	up	-0.08	0.735	0.872	no	0.34	0.0355	0.064	no	SGL_RS07120	SGL_RS07120	hypothetical protein	hypothetical protein [Synechocystis sp. PCC 6803]	_	hypothetical protein	_	_	_	_	_	_	_	sll1267	Chr	unknown protein
sll1265	gene1048	54.32	49.53	51.49	54.97	58.76	66.87	41.69	44.49	43.6	40.5	31.53	34.47	51.78	60.2	43.26	35.5	0.23	0.0697	0.166	no	-0.28	0.121	0.162	no	-0.25	0.0863	0.225	no	-0.76	2.16e-05	7.92e-05	no	SGL_RS07125	SGL_RS07125	hypothetical protein	hypothetical protein [Synechocystis sp. PCC 6803]	_	hypothetical protein	_	_	_	_	_	_	_	sll1265	Chr	unknown protein
sll0877	gene1049	152.76	136.85	119.39	94.84	124.61	132.68	128.9	134.03	136.67	115.17	135.72	114.73	136.333	117.377	133.2	121.873	-0.19	0.347	0.518	no	-0.14	0.65	0.707	no	-0.01	0.98	1	no	0.04	0.593	0.676	no	SGL_RS07130	SGL_RS07130	hypothetical protein	hypothetical protein [Synechocystis sp. PCC 6803]	_	hypothetical protein	_	_	_	_	_	_	_	sll0877	Chr	hypothetical protein
slr1006	gene105	45.91	22.57	47.88	40.33	41.29	51.31	30.54	35.3	20.76	43.61	63.23	45.22	38.7867	44.31	28.8667	50.6867	0.23	0.512	0.672	no	0.8	0.00287	0.00512	no	-0.4	0.257	0.473	no	0.18	0.435	0.529	no	SGL_RS02400	SGL_RS02400	hypothetical protein	hypothetical protein [Synechocystis sp. PCC 6803]	_	_	_	_	_	_	_	_	_
slr0875	gene1050	96.97	126.21	89.87	64.11	68.33	84.64	66.04	76.51	71.56	36.65	41.67	37.2	104.35	72.36	71.37	38.5067	-0.54	0.00877	0.0327	no	-0.9	1.25e-06	3.22e-06	no	-0.56	0.00148	0.00973	no	-0.92	1.52e-06	6.86e-06	no	SGL_RS07135	SGL_RS07135	large-conductance mechanosensitive channel	large conductance mechanosensitive channel protein MscL [Synechocystis sp. PCC 6803]	RecName: Full=Large-conductance mechanosensitive channel [Synechocystis sp. PCC 6803 substr. Kazusa]	large-conductance mechanosensitive channel; Channel that opens in response to stretch forces [...]	COG1970	GO:0005216|ion channel activity;	GO:0034220|ion transmembrane transport;	GO:0016021|integral component of membrane;GO:0005886|plasma membrane;	K03282	mscL	_	slr0875	Chr	large-conductance mechanosensitive channel
sll0876	gene1051	39.65	48.63	43.02	31.74	36.28	45.47	37.26	44.6	30.73	25.52	21.82	25.32	43.7667	37.83	37.53	24.22	-0.22	0.418	0.588	no	-0.62	0.00656	0.0111	no	-0.24	0.327	0.543	no	-0.64	0.00177	0.00438	no	SGL_RS07140	SGL_RS07140	Holliday junction ATP-dependent DNA helicase RuvA	Holliday junction DNA helicase RuvA [Synechocystis sp. PCC 6803]	RecName: Full=Holliday junction ATP-dependent DNA helicase RuvA [Synechocystis sp. PCC 6803 substr. Kazusa]	Holliday junction DNA helicase RuvA; The ruvA-ruvB complex in the presence of ATP renatures [...]	COG0632	GO:0003677|DNA binding;GO:0005524|ATP binding;GO:0009378|four-way junction helicase activity;	GO:0006281|DNA repair;GO:0009432|SOS response;GO:0032508|DNA duplex unwinding;GO:0006310|DNA recombination;	GO:0009379|Holliday junction helicase complex;GO:0005657|replication fork;	K03550	ruvA	path:ko03440	sll0876	Chr	Holliday junction DNA helicase RuvA
sll0875	gene1052	30.88	32.28	26.72	16.97	33.99	36.82	25.16	23.76	26.37	23.52	25.1	25.39	29.96	29.26	25.0967	24.67	-0.02	0.978	1	no	-0.03	0.795	0.832	no	-0.25	0.206	0.411	no	-0.26	0.396	0.493	no	SGL_RS07145	SGL_RS07145	membrane protein	membrane protein [Synechocystis sp. PCC 6803]	RecName: Full=Uncharacterized membrane protein sll0875 [Synechocystis sp. PCC 6803 substr. Kazusa]	hypothetical protein	COG1836	_	_	GO:0016021|integral component of membrane;GO:0005886|plasma membrane;	_	_	_	sll0875	Chr	hypothetical protein
slr0876	gene1053	103.73	119.44	105.26	69.61	93.93	125.17	105.69	103.02	135.5	126.16	118.38	133.52	109.477	96.2367	114.737	126.02	-0.19	0.382	0.55	no	0.13	0.0899	0.124	no	0.06	0.456	0.672	no	0.38	0.00403	0.00898	no	SGL_RS07150	SGL_RS07150	pyridine nucleotide-disulfide oxidoreductase	FAD-dependent pyridine nucleotide-disulfide oxidoreductase [Synechocystis sp. PCC 6803]	RecName: Full=Sulfide:quinone oxidoreductase, mitochondrial; Flags: Precursor [Mus musculus]	hypothetical protein	COG0446	GO:0016491|oxidoreductase activity;	GO:0055114|oxidation-reduction process;	_	K17218	sqr	path:ko00920	slr0876	Chr	hypothetical protein
ssr1480	gene1054	4907.15	6847.78	5939.69	1728.9	2255.75	2473.71	5914.92	4623.67	6153.68	1258.76	1206.55	1168.72	5898.21	2152.79	5564.09	1211.34	-1.48	9.79e-15	8.42e-13	down	-2.2	8.12e-48	1.7e-46	down	-0.11	0.601	0.779	no	-0.83	1.31e-06	6.03e-06	no	SGL_RS07155	SGL_RS07155	RNA-binding protein	RNA-binding protein [Synechocystis sp. PCC 6803]	RecName: Full=Putative RNA-binding protein RbpA [Synechocystis sp. PCC 6803 substr. Kazusa]	RNA-binding protein	COG0724	GO:0000166|nucleotide binding;GO:0003676|nucleic acid binding;	_	_	_	_	_	ssr1480	Chr	putative RNA-binding protein
slr0877	gene1055	171.03	256.31	215.89	83.44	119.3	139.07	209	196.63	217.78	46.68	38.7	38.71	214.41	113.937	207.803	41.3633	-0.94	1.81e-06	2.6e-05	no	-2.32	2.56e-65	8.92e-64	down	-0.08	0.953	0.996	no	-1.46	7.58e-21	1.6e-19	down	SGL_RS07160	gatA	glutamyl-tRNA(Gln) amidotransferase subunit A	glutamyl-tRNA(Gln) amidotransferase [Synechocystis sp. PCC 6803]	RecName: Full=Glutamyl-tRNA(Gln) amidotransferase subunit A; Short=Glu-ADT subunit A [Synechocystis sp. PCC 6803 substr. Kazusa]	aspartyl/glutamyl-tRNA amidotransferase subunit A; Furnishes a means for formation of correc [...]	COG0154	GO:0005524|ATP binding;GO:0050567|glutaminyl-tRNA synthase (glutamine-hydrolyzing) activity;GO:0016740|transferase activity;	GO:0006536|glutamate metabolic process;GO:0006412|translation;	_	K02433	gatA, QRSL1	path:ko00970;path:ko01100	slr0877	Chr	glutamyl-tRNA(Gln) amidotransferase subunit A
slr0878	gene1056	48.42	64.47	63.99	44.09	44.49	69.9	67.88	61.76	73.69	35.98	31.49	30.26	58.96	52.8267	67.7767	32.5767	-0.18	0.567	0.716	no	-1.05	1.55e-11	5.95e-11	down	0.17	0.156	0.344	no	-0.7	0.000191	0.000584	no	SGL_RS07165	SGL_RS07165	peptidase	peptidase [Synechocystis sp. PCC 6803]	_	hypothetical protein	COG0739	_	_	_	_	_	_	slr0878	Chr	hypothetical protein
slr0879	gene1057	60.44	62.76	36.34	33.05	49.39	81.31	57.65	55.46	70.72	25.65	27.28	31.29	53.18	54.5833	61.2767	28.0733	0.07	0.825	0.902	no	-1.13	7.93e-08	2.29e-07	down	0.23	0.272	0.492	no	-0.97	0.000539	0.00149	no	SGL_RS07170	SGL_RS07170	glycine cleavage system protein H	glycine cleavage system protein H [Synechocystis sp. PCC 6803]	RecName: Full=Glycine cleavage system H protein [Synechocystis sp. PCC 6803 substr. Kazusa]	glycine decarboxylase complex H-protein; The glycine cleavage system catalyzes the degradati [...]	COG0509	_	GO:0019464|glycine decarboxylation via glycine cleavage system;	GO:0005960|glycine cleavage complex;	K02437	gcvH, GCSH	path:ko00260;path:ko00630;path:ko01100;path:ko01110;path:ko01130	slr0879	Chr	glycine decarboxylase complex H-protein
slr0880	gene1058	22.93	31.41	20.27	14.44	21.15	22.39	24.51	23.88	29.42	40.77	30.7	44.04	24.87	19.3267	25.9367	38.5033	-0.37	0.125	0.253	no	0.57	3.08e-05	6.94e-05	no	0.05	0.56	0.75	no	0.99	7.58e-09	4.93e-08	no	SGL_RS07175	SGL_RS07175	hypothetical protein	ferrous iron transporter A [Synechocystis sp. PCC 6803]	RecName: Full=Uncharacterized protein YloA [Bacillus subtilis subsp. subtilis str. 168]	secreted protein MPB70 precursor	COG1293	_	_	_	_	_	_	slr0880	Chr	similar to fibronectin binding protein
sll0873	gene1059	12.73	22.84	14.67	18.15	21.32	25.42	15.28	16.55	18.58	165.86	142.32	206.67	16.7467	21.63	16.8033	171.617	0.33	0.0478	0.124	no	3.35	1.38e-83	8.72e-82	up	-0.03	0.901	0.97	no	2.98	4.17e-58	1.07e-55	up	SGL_RS07180	SGL_RS07180	carboxynorspermidine decarboxylase	carboxynorspermidine decarboxylase [Synechocystis sp. PCC 6803]	_	carboxynorspermidine decarboxylase	COG0019	GO:0016831|carboxy-lyase activity;	GO:0008152|metabolic process;	_	K13747	nspC	path:ko00330;path:ko01100	sll0873	Chr	carboxynorspermidine decarboxylase
slr0733	gene106	25.56	31.5	23.2	26.34	22.75	30.18	18.38	21.69	18.86	18.26	15.41	18.02	26.7533	26.4233	19.6433	17.23	-0.03	0.775	0.872	no	-0.18	0.56	0.621	no	-0.45	0.0244	0.0907	no	-0.61	0.00334	0.00761	no	SGL_RS02405	SGL_RS02405	tyrosine recombinase XerC	recombinase XerC [Synechocystis sp. PCC 6803]	RecName: Full=Tyrosine recombinase XerC [Synechocystis sp. PCC 6803 substr. Kazusa]	integrase-recombinase protein; Site-specific tyrosine recombinase, which acts by catalyzing [...]	COG0582	GO:0003677|DNA binding;GO:0009037|tyrosine-based site-specific recombinase activity;	GO:0015074|DNA integration;GO:0007059|chromosome segregation;GO:0051301|cell division;GO:0006313|transposition, DNA-mediated;GO:0007049|cell cycle;	GO:0005737|cytoplasm;	K03733	xerC	_	slr0733	Chr	integrase-recombinase protein
slr0881	gene1060	142.83	154.16	135.41	154.16	146.74	156.18	101.43	89.04	119.25	158.68	166.33	169.64	144.133	152.36	103.24	164.883	0.08	0.421	0.59	no	0.67	2.82e-07	7.68e-07	no	-0.48	0.00285	0.017	no	0.11	0.454	0.548	no	SGL_RS07185	SGL_RS07185	hypothetical protein	hypothetical protein [Synechocystis sp. PCC 6803]	_	hypothetical protein	_	_	_	_	_	_	_	slr0881	Chr	unknown protein
sll0872	gene1061	157.08	186.25	197.07	211.51	269	252.83	105.81	133.88	75.11	136.18	151.52	123.37	180.133	244.447	104.933	137.023	0.42	0.00173	0.00865	no	0.38	0.0228	0.035	no	-0.8	0.000162	0.00144	no	-0.84	5.36e-08	3.06e-07	no	SGL_RS07190	SGL_RS07190	hypothetical protein	hypothetical protein [Synechocystis sp. PCC 6803]	_	_	_	_	_	_	_	_	_	sll0872	Chr	unknown protein
slr0882	gene1062	53.89	45.54	51.95	42.41	44.98	56.98	41	36.04	47.66	49.15	47.8	62.72	50.46	48.1233	41.5667	53.2233	-0.05	1	1	no	0.36	0.00412	0.00721	no	-0.27	0.0999	0.252	no	0.14	0.276	0.369	no	SGL_RS07195	SGL_RS07195	permease	hypothetical protein [Synechocystis sp. PCC 6803]	_	hypothetical protein	COG0795	_	_	GO:0016021|integral component of membrane;	K11720	lptG	path:ko02010	slr0882	Chr	hypothetical protein YCF84
slr0883	gene1063	35.8	35.1	42.1	31.73	30.13	32.65	35.5	29.83	39.34	50.57	63.13	62.87	37.6667	31.5033	34.89	58.8567	-0.26	0.333	0.503	no	0.75	4.35e-09	1.39e-08	no	-0.12	0.6	0.778	no	0.89	3.04e-08	1.83e-07	no	SGL_RS07200	SGL_RS07200	LytR family transcriptional regulator	LytR family transcriptional regulator [Synechocystis sp. PCC 6803]	_	regulation of penicillin binding protein 5 production	COG1316	_	_	_	_	_	_	slr0883	Chr	hypothetical protein
sll0871	gene1064	138.02	100.78	93.53	77.25	142.11	170.1	82.44	127.03	119.77	285.44	364.93	358.2	110.777	129.82	109.747	336.19	0.28	0.231	0.392	no	1.6	3.64e-25	2.96e-24	up	0.03	0.975	1	no	1.35	1.05e-14	1.29e-13	up	SGL_RS07205	SGL_RS07205	hypothetical protein	hypothetical protein [Synechocystis sp. PCC 6803]	_	hypothetical protein	_	_	_	_	_	_	_	sll0871	Chr	hypothetical protein
_	gene1065	0	6.6	0	0	1.68	6.52	1.5	0	1.36	1.22	0	2.53	2.2	2.73333	0.953333	1.25	0	1	1	no	0	1	1	no	0	1	1	no	0	1	1	no	SGL_RS07210	SGL_RS07210	hypothetical protein	_	_	_	_	_	_	_	_	_	_
slr0884	gene1066	116.3	92.46	71.11	173.45	135.5	192.97	54.86	52.53	51.1	320.08	203.38	285.25	93.29	167.307	52.83	269.57	0.88	1.3e-06	1.96e-05	no	2.37	8.34e-44	1.46e-42	up	-0.78	2.87e-06	3.99e-05	no	0.7	0.00074	0.00199	no	SGL_RS07215	SGL_RS07215	type I glyceraldehyde-3-phosphate dehydrogenase	glyceraldehyde-3-phosphate dehydrogenase [Synechocystis sp. PCC 6803]	RecName: Full=Glyceraldehyde-3-phosphate dehydrogenase 1; Short=GAP-1; Short=GAPDH 1 [Synechocystis sp. PCC 6803 substr. Kazusa]	glyceraldehyde-3-phosphate dehydrogenase	COG0057	GO:0050661|NADP binding;GO:0051287|NAD binding;GO:0004365|glyceraldehyde-3-phosphate dehydrogenase (NAD+) (phosphorylating) activity;	GO:0006094|gluconeogenesis;GO:0006096|glycolytic process;GO:0055114|oxidation-reduction process;	GO:0005737|cytoplasm;	K00134	GAPDH, gapA	path:ko00010;path:ko00710;path:ko01100;path:ko01110;path:ko01120;path:ko01130;path:ko01200;path:ko01230;path:ko04066;path:ko05010	slr0884	Chr	glyceraldehyde 3-phosphate dehydrogenase 1 (NAD+)
_	gene1067	113.95	154.14	128.56	172.17	224.68	240.03	105.86	80.35	72.16	192.65	219.49	213.04	132.217	212.293	86.1233	208.393	0.67	0.000366	0.0025	no	1.28	1.37e-11	5.26e-11	up	-0.65	0.00567	0.0295	no	-0.04	0.98	0.997	no	SGL_RS07220	SGL_RS07220	hypothetical protein	_	_	_	_	_	_	_	_	_	_
slr0885	gene1068	275.98	225.52	231.55	323.88	414.82	404.05	153.83	198.45	191.99	458.42	472.87	491.04	244.35	380.917	181.423	474.11	0.67	5.45e-06	6.9e-05	no	1.38	2.6e-29	2.56e-28	up	-0.4	0.00449	0.0247	no	0.31	0.0348	0.0628	no	SGL_RS07225	SGL_RS07225	hypothetical protein	hypothetical protein [Synechocystis sp. PCC 6803]	_	hypothetical protein	COG4636	_	_	_	_	_	_	slr0885	Chr	hypothetical protein
sll0869	gene1069	53.47	47.37	55.61	45.92	49.74	45.58	46.73	38.44	55.6	67.45	70.25	55.43	52.15	47.08	46.9233	64.3767	-0.14	0.741	0.845	no	0.45	0.00111	0.00209	no	-0.14	0.476	0.687	no	0.45	0.0116	0.0234	no	SGL_RS07230	SGL_RS07230	leucyl/phenylalanyl-tRNA--protein transferase	leucyl-tRNA--protein transferase [Synechocystis sp. PCC 6803]	RecName: Full=Leucyl/phenylalanyl-tRNA--protein transferase; AltName: Full=L/F-transferase; AltName: Full=Leucyltransferase; AltName: Full=Phenyalanyltransferase [S	leucyl/phenylalanyl-tRNA--protein transferase; Functions in the N-end rule pathway of protei [...]	COG2360	GO:0008914|leucyltransferase activity;	GO:0030163|protein catabolic process;	GO:0005737|cytoplasm;	K00684	aat	_	sll0869	Chr	Leu/Phe-tRNA-protein transferase
ssl1326	gene107	11.27	13.61	10.76	3.58	7.95	9.97	8.13	6.59	8.3	15.74	16.86	12.91	11.88	7.16667	7.67333	15.17	-0.72	0.145	0.282	no	0.97	0.0116	0.0187	no	-0.63	0.165	0.357	no	1.05	0.0107	0.0218	up	SGL_RS02410	SGL_RS02410	hypothetical protein	hypothetical protein [Synechocystis sp. PCC 6803]	_	hypothetical protein	_	_	GO:0006355|regulation of transcription, DNA-templated;	_	_	_	_	ssl1326	Chr	unknown protein
sll0868	gene1070	21.7	19.74	14.34	12.35	18.65	27.79	15.12	18.65	22.9	21.95	21.07	19.06	18.5933	19.5967	18.89	20.6933	0.11	0.634	0.77	no	0.12	0.28	0.342	no	0.06	0.8	0.914	no	0.07	0.575	0.661	no	SGL_RS07235	SGL_RS07235	lipoyl synthase	lipoyl synthase [Synechocystis sp. PCC 6803]	RecName: Full=Lipoyl synthase 2; AltName: Full=Lip-syn 2; AltName: Full=Lipoate synthase 2; AltName: Full=Lipoic acid synthase 2; AltName: Full=Sulfur insertion pro	lipoyl synthase; Catalyzes the radical-mediated insertion of two sulfur atoms into the C-6 a [...]	COG0320	GO:0046872|metal ion binding;GO:0051539|4 iron, 4 sulfur cluster binding;GO:0016992|lipoate synthase activity;	GO:0009249|protein lipoylation;GO:0009107|lipoate biosynthetic process;	GO:0005737|cytoplasm;	K03644	lipA	path:ko00785;path:ko01100	sll0868	Chr	lipoic acid synthetase
sll0867	gene1071	85.66	84.44	66.07	55.98	62.75	81.41	52.05	58.49	66.05	62.33	67.28	59.08	78.7233	66.7133	58.8633	62.8967	-0.22	0.266	0.434	no	0.09	0.166	0.215	no	-0.4	0.00513	0.0274	no	-0.09	0.691	0.766	no	SGL_RS07240	SGL_RS07240	aldo/keto reductase	aldo/keto reductase [Synechocystis sp. PCC 6803]	_	hypothetical protein	COG1453	_	_	_	K07079	K07079	_	sll0867	Chr	hypothetical protein
slr0886	gene1072	39.91	60.89	49.42	22.43	23.52	41.13	35.29	30.76	46.89	9.65	7.96	5.33	50.0733	29.0267	37.6467	7.64667	-0.81	0.00054	0.0034	no	-2.29	2.9e-20	1.92e-19	down	-0.44	0.0396	0.128	no	-1.91	6.9e-12	6.41e-11	down	SGL_RS07245	SGL_RS07245	beta-ketoacyl-ACP reductase	3-ketoacyl-ACP reductase [Synechocystis sp. PCC 6803]	RecName: Full=3-oxoacyl-[acyl-carrier-protein]	3-ketoacyl-(acyl-carrier-protein) reductase	COG1028	GO:0004316|3-oxoacyl-[acyl-carrier-protein] reductase (NADPH) activity;GO:0051287|NAD binding;	GO:0042967|acyl-carrier-protein biosynthetic process;GO:0006633|fatty acid biosynthetic process;GO:0055114|oxidation-reduction process;	GO:0005835|fatty acid synthase complex;	K00059	fabG	path:ko00061;path:ko00780;path:ko01040;path:ko01100;path:ko01212	slr0886	Chr	3-oxoacyl-[acyl-carrier protein] reductase
slr0887	gene1073	30.52	34.29	27.66	14.8	15.74	17.43	30.66	23.56	31.78	10.26	8.09	5.37	30.8233	15.99	28.6667	7.90667	-0.94	2.44e-05	0.000248	no	-1.84	1.51e-13	6.67e-13	down	-0.11	0.711	0.857	no	-1	0.000254	0.000758	down	SGL_RS07250	SGL_RS07250	hypothetical protein	hypothetical protein [Synechocystis sp. PCC 6803]	_	hypothetical protein	COG0115	GO:0003824|catalytic activity;	GO:0008152|metabolic process;	_	K02619	pabC	path:ko00790	slr0887	Chr	hypothetical protein
_	gene1074	1376.22	817.28	716.42	387.37	654.94	555.39	918.01	1079.11	784.17	312.9	583.95	325.24	969.973	532.567	927.097	407.363	-0.79	0.000316	0.0022	no	-1.21	1.71e-07	4.78e-07	down	0	0.761	0.888	no	-0.42	0.117	0.178	no	SGL_RS07255	SGL_RS07255	hypothetical protein	hypothetical protein BEST7613_2427 [Bacillus subtilis BEST7613]	_	_	_	_	_	_	_	_	_
slr0888	gene1075	9108.83	6124.73	8174.76	4650.37	6521.1	4454.47	9974.35	10772.7	7588.24	2494.08	5257.34	2437.44	7802.77	5208.65	9445.08	3396.29	-0.55	0.0333	0.0951	no	-1.5	6.5e-08	1.89e-07	down	0.3	0.115	0.278	no	-0.65	0.0332	0.0603	no	SGL_RS07260	SGL_RS07260	hypothetical protein	hypothetical protein [Synechocystis sp. PCC 6803]	_	hypothetical protein	_	_	_	_	_	_	_	slr0888	Chr	hypothetical protein
slr0889	gene1076	529.82	409.97	410.06	242.13	316.83	280.93	655.03	727.16	570.45	112.71	294.48	130.42	449.95	279.963	650.88	179.203	-0.65	0.00149	0.0077	no	-1.89	1.48e-10	5.3e-10	down	0.56	0.000315	0.00256	no	-0.68	0.0285	0.0528	no	SGL_RS07265	SGL_RS07265	hypothetical protein	hypothetical protein [Synechocystis sp. PCC 6803]	RecName: Full=Uncharacterized protein slr0889 [Synechocystis sp. PCC 6803 substr. Kazusa]	ABC1-like	COG0661	GO:0005524|ATP binding;GO:0004672|protein kinase activity;	GO:0006468|protein phosphorylation;	_	_	_	_	slr0889	Chr	hypothetical protein
ssr1499	gene1077	3.44	3.64	5.13	1.28	0	8.32	14.16	15.13	11.86	8.88	10.04	1.84	4.07	3.2	13.7167	6.92	0	1	1	no	-0.99	0.0425	0.0624	no	1.7	0.00164	0.0106	up	1.05	0.0776	0.125	no	SGL_RS07270	SGL_RS07270	hypothetical protein	hypothetical protein BEST7613_2430 [Synechocystis sp. PCC 6803]	_	hypothetical protein	COG0661	GO:0005524|ATP binding;GO:0004672|protein kinase activity;	GO:0006468|protein phosphorylation;	_	_	_	_	ssr1499	Chr	hypothetical protein
slr0890	gene1078	154.61	130.44	180.94	119.09	176.7	196.6	200.91	235.8	216.54	151.47	249.63	137.18	155.33	164.13	217.75	179.427	0.09	0.53	0.688	no	-0.3	0.262	0.323	no	0.49	0.00181	0.0116	no	0.1	0.427	0.521	no	SGL_RS07275	SGL_RS07275	peptidase	peptidase [Synechocystis sp. PCC 6803]	_	hypothetical protein	_	_	_	_	_	_	_	slr0890	Chr	unknown protein
sll0865	gene1079	63.08	55	59.09	32.36	34.98	47.37	56.45	61.52	65.69	33.74	42.06	29.25	59.0567	38.2367	61.22	35.0167	-0.61	0.000159	0.00123	no	-0.82	9.51e-08	2.72e-07	no	0.07	0.51	0.716	no	-0.14	0.528	0.618	no	SGL_RS07280	SGL_RS07280	UvrABC system protein C	excinuclease ABC subunit C [Synechocystis sp. PCC 6803]	RecName: Full=UvrABC system protein C; Short=Protein UvrC; AltName: Full=Excinuclease ABC subunit C [Synechocystis sp. PCC 6803 substr. Kazusa]	excinuclease ABC subunit C; The UvrABC repair system catalyzes the recognition and processin [...]	COG0322	GO:0003677|DNA binding;GO:0009381|excinuclease ABC activity;	GO:0000737|DNA catabolic process, endonucleolytic;GO:0009432|SOS response;GO:0006289|nucleotide-excision repair;	GO:0005737|cytoplasm;GO:0009380|excinuclease repair complex;	K03703	uvrC	path:ko03420	sll0865	Chr	excinuclease ABC subunit C
slr0734	gene108	17.11	14.58	12.29	15.44	12.77	26.74	16.36	17.06	17.24	29.52	26.05	24.75	14.66	18.3167	16.8867	26.7733	0.35	0.131	0.262	no	0.66	3.38e-06	8.34e-06	no	0.23	0.205	0.41	no	0.54	0.00505	0.011	no	SGL_RS02415	SGL_RS02415	hypothetical protein	hypothetical protein [Synechocystis sp. PCC 6803]	RecName: Full=Probable D-amino acid oxidase PA4548 [Pseudomonas aeruginosa PAO1]	hypothetical protein	COG0665	GO:0016491|oxidoreductase activity;	GO:0055114|oxidation-reduction process;	_	_	_	_	slr0734	Chr	hypothetical protein
slr0891	gene1080	24.09	27.3	24.54	15.72	18.44	27.79	34.46	28.02	33	20.73	18.59	16.78	25.31	20.65	31.8267	18.7	-0.29	0.166	0.309	no	-0.76	1.44e-06	3.68e-06	no	0.32	0.0106	0.048	no	-0.15	0.558	0.646	no	SGL_RS07285	SGL_RS07285	N-acetylmuramoyl-L-alanine amidase	N-acetylmuramoyl-L-alanine amidase [Synechocystis sp. PCC 6803]	RecName: Full=Probable cell wall amidase LytH; Flags: Precursor LYTH_STAAS RecName: Full=Probable cell wall amidase LytH; Flags: Precursor [	N-acetylmuramoyl-L-alanine amidase	COG0860	GO:0008745|N-acetylmuramoyl-L-alanine amidase activity;	GO:0009252|peptidoglycan biosynthetic process;GO:0009253|peptidoglycan catabolic process;	_	K01448	E3.5.1.28B, amiA, amiB, amiC	path:ko01503	slr0891	Chr	N-acetylmuramoyl-L-alanine amidase
sll0864	gene1081	4.43	6.82	9.68	8.99	9.77	24.54	13.69	20.89	19.93	7.13	5.58	4.65	6.97667	14.4333	18.17	5.78667	1	0.014	0.0479	up	-1.64	1.67e-06	4.25e-06	down	1.32	7.65e-05	0.000739	up	-1.31	0.00227	0.00544	down	SGL_RS07290	SGL_RS07290	hypothetical protein	hypothetical protein BEST7613_2434 [Bacillus subtilis BEST7613]	_	hypothetical protein	COG1310	_	_	_	_	_	_	sll0864	Chr	hypothetical protein
sll0863	gene1082	39.49	38.75	49.62	39.54	39.96	66.71	66.68	69.79	79.77	24.58	29.2	16.67	42.62	48.7367	72.08	23.4833	0.19	0.364	0.535	no	-1.63	1.3e-13	5.81e-13	down	0.75	5.31e-05	0.000537	no	-1.07	0.000113	0.000363	down	SGL_RS07295	SGL_RS07295	hypothetical protein	hypothetical protein BEST7613_2435 [Bacillus subtilis BEST7613]	_	hypothetical protein	_	_	_	_	_	_	_	sll0863	Chr	hypothetical protein
sll0862	gene1083	170.11	223.56	206.76	115.52	150.51	162.6	241.17	210.46	231.62	89.11	78.51	71.45	200.143	142.877	227.75	79.69	-0.5	0.0138	0.0476	no	-1.51	2.96e-26	2.52e-25	down	0.16	0.117	0.28	no	-0.84	6.32e-08	3.56e-07	no	SGL_RS07300	SGL_RS07300	site-2 protease family protein	hypothetical protein [Synechocystis sp. PCC 6803]	RecName: Full=Probable zinc metalloprotease EGY2, chloroplastic; AltName: Full=Protein ETHYLENE-DEPENDENT GRAVITROPISM-DEFICIENT AND YELLOW-GREEN 2; Flags: Precurs	hypothetical protein	COG0750	GO:0004222|metalloendopeptidase activity;	GO:0006508|proteolysis;	_	_	_	_	sll0862	Chr	hypothetical protein
sll0861	gene1084	68.08	93.9	72.07	61.37	69.78	78.11	75.87	83.64	114.97	52	51.55	40.9	78.0167	69.7533	91.4933	48.15	-0.18	0.589	0.737	no	-0.93	3.12e-08	9.28e-08	no	0.22	0.111	0.272	no	-0.54	0.000552	0.00152	no	SGL_RS07305	SGL_RS07305	N-acetylmuramic acid 6-phosphate etherase	N-acetylmuramic acid-6-phosphate etherase [Synechocystis sp. PCC 6803]	RecName: Full=N-acetylmuramic acid 6-phosphate etherase; Short=MurNAc-6-P etherase; AltName: Full=N-acetylmuramic acid 6-phosphate hydrolase; AltName: Full=N-acetylm	N-acetylmuramic acid-6-phosphate etherase; Specifically catalyzes the cleavage of the D-lact [...]	COG2103	GO:0030246|carbohydrate binding;GO:0016835|carbon-oxygen lyase activity;	GO:0005975|carbohydrate metabolic process;GO:0097173|N-acetylmuramic acid catabolic process;	_	K07106	murQ	path:ko00520;path:ko01100	sll0861	Chr	hypothetical protein
sll0860	gene1085	61.55	78.29	57.73	60.47	61.77	79.94	52.8	78.09	89.69	69.4	68.28	58.31	65.8567	67.3933	73.5267	65.33	0.02	0.657	0.787	no	-0.18	0.631	0.691	no	0.16	0.378	0.6	no	-0.05	0.937	0.963	no	SGL_RS07310	SGL_RS07310	hypothetical protein	hypothetical protein [Synechocystis sp. PCC 6803]	_	hypothetical protein	_	_	_	_	_	_	_	sll0860	Chr	hypothetical protein
sll1317	gene1086	807.01	968.88	897.94	593.08	898.16	804.27	894.35	883.66	919.86	292.68	291.16	319.82	891.277	765.17	899.29	301.22	-0.23	0.427	0.596	no	-1.58	8.04e-30	8.26e-29	down	0	0.725	0.864	no	-1.35	1.56e-12	1.54e-11	down	SGL_RS07315	SGL_RS07315	apocytochrome f	cytochrome F [Synechocystis sp. PCC 6803]	RecName: Full=Apocytochrome f; Flags: Precursor [Synechocystis sp. PCC 6803 substr. Kazusa]	apocytochrome f; Component of the cytochrome b6-f complex, which mediates electron transfer [...]	_	GO:0009055|electron carrier activity;GO:0020037|heme binding;GO:0005506|iron ion binding;	GO:0055114|oxidation-reduction process;GO:0015979|photosynthesis;	GO:0031361|integral component of thylakoid membrane;GO:0009512|cytochrome b6f complex;	K02634	petA	path:ko00195;path:ko01100	sll1317	Chr	apocytochrome f, component of cytochrome b6/f complex
sll1316	gene1087	553.47	602.43	448.62	396.28	590.86	584.05	382.3	452.54	439.42	142.54	140.67	168.72	534.84	523.73	424.753	150.643	-0.02	0.862	0.926	no	-1.5	5.16e-27	4.6e-26	down	-0.33	0.0265	0.0971	no	-1.8	1.23e-26	3.89e-25	down	SGL_RS07320	SGL_RS07320	cytochrome b6-f complex iron-sulfur subunit 2	cytochrome B6 [Synechocystis sp. PCC 6803]	RecName: Full=Cytochrome b6-f complex iron-sulfur subunit 2; AltName: Full=Plastohydroquinone:plastocyanin oxidoreductase iron-sulfur protein 2; Short=ISP 2; Short=	cytochrome b6-f complex iron-sulfur subunit; Component of the cytochrome b6-f complex, which [...]	COG0723	GO:0051537|2 iron, 2 sulfur cluster binding;GO:0008121|ubiquinol-cytochrome-c reductase activity;GO:0009496|plastoquinol--plastocyanin reductase activity;GO:0046872|metal ion binding;GO:0045158|electron transporter, transferring electrons within cytochrome b6/f complex of photosystem II activity;	GO:0055114|oxidation-reduction process;GO:0006119|oxidative phosphorylation;GO:1902600|hydrogen ion transmembrane transport;GO:0015979|photosynthesis;	GO:0009512|cytochrome b6f complex;GO:0042651|thylakoid membrane;GO:0016021|integral component of membrane;	K02636	petC	path:ko00195;path:ko01100	sll1316	Chr	cytochrome b6-f complex iron-sulfur subunit (Rieske iron sulfur protein)
ssl2598	gene1088	766.34	719.23	658.73	417.8	672.07	578.67	466.18	556.16	605.49	224.27	186.9	221.81	714.767	556.18	542.61	210.993	-0.34	0.0377	0.104	no	-1.36	5.41e-20	3.53e-19	down	-0.38	0.00276	0.0166	no	-1.4	3.87e-15	5.06e-14	down	SGL_RS07325	psbH	photosystem II reaction center protein H	photosystem II reaction center protein H [Bacillus subtilis BEST7613]	RecName: Full=Photosystem II reaction center protein H; Short=PSII-H [Synechocystis sp. PCC 6803 substr. Kazusa]	photosystem II reaction center protein H	_	GO:0042301|phosphate ion binding;	GO:0050821|protein stabilization;GO:0015979|photosynthesis;	GO:0016021|integral component of membrane;GO:0009536|plastid;GO:0030096|plasma membrane-derived thylakoid photosystem II;GO:0042651|thylakoid membrane;	K02709	psbH	path:ko00195;path:ko01100	ssl2598	Chr	photosystem II PsbH protein
ssl2595	gene1089	251.36	253.6	173.02	195.66	210.74	232.85	139.43	184.59	120.55	276.27	287.07	265.66	225.993	213.083	148.19	276.333	-0.07	0.858	0.924	no	0.9	5.21e-09	1.66e-08	no	-0.59	0.00273	0.0165	no	0.37	0.00594	0.0127	no	SGL_RS07330	SGL_RS07330	hypothetical protein	hypothetical protein [Synechocystis sp. PCC 6803]	_	YciI-like protein	COG2350	_	_	_	K09780	K09780	_	ssl2595	Chr	hypothetical protein
sll0700	gene109	12.61	19.29	16.77	9.58	9.3	16.72	20.06	14.48	25.07	20.23	26.52	18.07	16.2233	11.8667	19.87	21.6067	-0.48	0.213	0.369	no	0.11	0.497	0.562	no	0.26	0.296	0.512	no	0.84	0.00224	0.00536	no	SGL_RS02420	SGL_RS02420	IS630 family transposase	transposase [Synechocystis sp. PCC 6803]	_	transposase	COG3335	GO:0003677|DNA binding;	_	_	_	_	_	sll0700	Chr	putative transposase [ISY100i: 123475 - 124420]
sll1315	gene1090	37.38	43.79	28.18	39.88	39.88	48.32	25.9	28.6	30.61	40.45	37.66	28.92	36.45	42.6933	28.37	35.6767	0.23	0.0808	0.186	no	0.33	0.0102	0.0168	no	-0.36	0.0582	0.168	no	-0.26	0.156	0.228	no	SGL_RS07335	SGL_RS07335	hypothetical protein	hypothetical protein [Synechocystis sp. PCC 6803]	_	hypothetical protein	COG2319	_	_	_	_	_	_	sll1315	Chr	unknown protein
sll1314	gene1091	23.6	30.14	22	23.86	23.62	35.41	21.64	19.81	18.37	27.51	18.91	20.04	25.2467	27.63	19.94	22.1533	0.12	0.295	0.463	no	0.17	0.256	0.316	no	-0.35	0.0874	0.227	no	-0.31	0.15	0.22	no	SGL_RS07340	SGL_RS07340	C4-dicarboxylate ABC transporter	C4-dicarboxylate ABC transporter [Synechocystis sp. PCC 6803]	_	C4-dicarboxylase binding protein	COG1638	_	GO:0006810|transport;	GO:0030288|outer membrane-bounded periplasmic space;	_	_	_	sll1314	Chr	putative C4-dicarboxylase binding protein, periplasmic protein
slr1403	gene1092	18.05	17.48	17.82	13.71	15.76	22.18	13.1	15.21	15.62	14.07	11.96	10.68	17.7833	17.2167	14.6433	12.2367	-0.04	0.907	0.955	no	-0.26	0.158	0.205	no	-0.27	0.0503	0.151	no	-0.49	0.00317	0.00728	no	SGL_RS07345	SGL_RS07345	hypothetical protein	integrin [Synechocystis sp. PCC integrin subunits alpha/beta4 [Synechocystis sp. PCC 6803]	RecName: Full=Glycine-rich cell wall structural protein 1; Flags: Precursor [Petunia x hybrida]	integrin alpha- and beta4- subunit	COG2931	_	GO:0007155|cell adhesion;GO:0007229|integrin-mediated signaling pathway;	GO:0008305|integrin complex;	_	_	_	slr1403	Chr	unknown protein
sll1308	gene1093	16.25	23.03	14.07	6.6	8.12	14.5	17.56	17.92	20.23	4.58	6.15	1.13	17.7833	9.74	18.57	3.95333	-0.87	0.00668	0.0263	no	-2.23	3.52e-11	1.31e-10	down	0.05	0.726	0.865	no	-1.31	0.00339	0.0077	down	SGL_RS07350	SGL_RS07350	short-chain dehydrogenase/reductase	short chain dehydrogenase [Bacillus subtilis BEST7613]	_	short chain dehydrogenase	COG1028	GO:0016491|oxidoreductase activity;	GO:0055114|oxidation-reduction process;	_	_	_	_	sll1308	Chr	probable oxidoreductase
slr1406	gene1094	49.18	65	41.18	51.34	47.76	67.21	36.32	35.13	38.16	32.19	34.09	35.99	51.7867	55.4367	36.5367	34.09	0.09	0.429	0.599	no	-0.1	0.894	0.92	no	-0.51	0.0119	0.0524	no	-0.7	0.000353	0.00102	no	SGL_RS07355	SGL_RS07355	hypothetical protein	hypothetical protein [Synechocystis sp. PCC 6803]	_	hypothetical protein	COG3193	_	_	GO:0030288|outer membrane-bounded periplasmic space;	_	_	_	slr1406	Chr	periplasmic protein, function unknown
slr1407	gene1095	21.89	33.98	34.14	22.18	26.96	42.92	26.7	32.71	34.49	35.95	33.57	34.29	30.0033	30.6867	31.3	34.6033	0	0.771	0.869	no	0.14	0.149	0.195	no	0.02	0.688	0.839	no	0.17	0.233	0.32	no	SGL_RS07360	SGL_RS07360	hypothetical protein	hypothetical protein [Synechocystis sp. PCC 6803]	_	_	_	_	_	_	_	_	_	slr1407	Chr	unknown protein
slr1409	gene1096	37.72	46.37	43.56	36.11	43.83	54.04	35.93	38.56	46.14	33.37	36.09	30.13	42.55	44.66	40.21	33.1967	0.06	0.421	0.59	no	-0.28	0.166	0.215	no	-0.09	0.722	0.863	no	-0.44	0.0113	0.0229	no	SGL_RS07365	SGL_RS07365	hypothetical protein	hypothetical protein [Synechocystis sp. PCC 6803]	RecName: Full=Uncharacterized WD repeat-containing protein slr1409 [Synechocystis sp. PCC 6803 substr. Kazusa]	beta transducin-like protein	COG2319	_	_	GO:0030288|outer membrane-bounded periplasmic space;	_	_	_	slr1409	Chr	periplasmic WD-repeat protein
slr1410	gene1097	32.86	50.37	32.61	52.5	74.01	72.73	35.49	40.25	36.27	34.84	27.65	29.37	38.6133	66.4133	37.3367	30.62	0.76	3.54e-06	4.74e-05	no	-0.28	0.171	0.221	no	-0.07	0.954	0.996	no	-1.11	1.93e-11	1.7e-10	down	SGL_RS07370	SGL_RS07370	hypothetical protein	hypothetical protein [Synechocystis sp. PCC 6803]	RecName: Full=Uncharacterized WD repeat-containing protein slr1410 [Synechocystis sp. PCC 6803 substr. Kazusa]	beta transducin-like protein	COG2319	_	_	GO:0030288|outer membrane-bounded periplasmic space;	_	_	_	slr1410	Chr	periplasmic WD-repeat protein
sll1307	gene1098	146.09	164.05	159.13	519.22	626.23	623.04	109.8	113.07	100.41	110.18	66.78	86.68	156.423	589.497	107.76	87.88	1.91	1.21e-36	2.17e-33	up	-0.28	0.203	0.258	no	-0.55	0.000187	0.00164	no	-2.73	4.38e-46	5.42e-44	down	SGL_RS07375	SGL_RS07375	hypothetical protein	hypothetical protein [Synechocystis sp. PCC 6803]	_	hypothetical protein	COG3193	_	_	GO:0030288|outer membrane-bounded periplasmic space;	_	_	_	sll1307	Chr	periplasmic protein, function unknown
sll1306	gene1099	40.94	49.67	59.41	212.68	216.29	218.03	45.82	44.33	35.72	40.33	23.82	33.11	50.0067	215.667	41.9567	32.42	2.08	1.19e-33	1.42e-30	up	-0.35	0.129	0.171	no	-0.28	0.217	0.423	no	-2.71	4.05e-42	3.63e-40	down	SGL_RS07380	SGL_RS07380	hypothetical protein	hypothetical protein [Synechocystis sp. PCC 6803]	_	hypothetical protein	COG0726	GO:0016810|hydrolase activity, acting on carbon-nitrogen (but not peptide) bonds;GO:0016798|hydrolase activity, acting on glycosyl bonds;	GO:0045493|xylan catabolic process;GO:0006807|nitrogen compound metabolic process;	GO:0030288|outer membrane-bounded periplasmic space;	_	_	_	sll1306	Chr	periplasmic protein, function unknown
slr1316	gene11	11.27	14.88	17.32	17.2	17.4	26.94	13.96	16.79	14.03	23.66	23.74	25.56	14.49	20.5133	14.9267	24.32	0.47	0.0185	0.0601	no	0.7	1.43e-05	3.33e-05	no	0.01	0.818	0.92	no	0.24	0.135	0.202	no	SGL_RS01930	SGL_RS01930	iron ABC transporter permease	siderophore ABC transporter permease [Synechocystis sp. PCC 6803]	RecName: Full=Probable siderophore transport system permease protein YfiZ; Flags: Precursor [Bacillus subtilis subsp. subtilis str. 168]	iron(III) dicitrate transport system permease protein; FecC	COG0609	GO:0005215|transporter activity;	GO:0006810|transport;	GO:0016021|integral component of membrane;GO:0005886|plasma membrane;	K02015	ABC.FEV.P	path:ko02010	slr1316	Chr	ABC-type iron(III) dicitrate transport system permease protein
sll0699	gene110	25.25	27.41	29.38	16.44	27.65	31.26	29.47	30.36	34.68	27.51	34.68	25.86	27.3467	25.1167	31.5033	29.35	-0.12	0.812	0.894	no	-0.11	0.924	0.943	no	0.19	0.417	0.641	no	0.2	0.365	0.463	no	SGL_RS02425	SGL_RS02425	transposase	transposase [Synechocystis sp. PCC 6803]	_	transposase	COG3335	GO:0003677|DNA binding;	_	_	_	_	_	sll0699	Chr	putative transposase [ISY100i: 123475 - 124420]
sll1305	gene1100	50.41	50.33	39.49	108.78	140.61	158.1	48.43	48.24	43.66	31.4	18.44	23.13	46.7433	135.83	46.7767	24.3233	1.55	1.07e-25	4.25e-23	up	-0.92	3.62e-06	8.9e-06	no	0.01	0.805	0.916	no	-2.47	1.86e-43	1.75e-41	down	SGL_RS07385	SGL_RS07385	hypothetical protein	hypothetical protein [Synechocystis sp. PCC 6803]	RecName: Full=Soluble epoxide hydrolase; Short=SEH; AltName: Full=Cytosolic epoxide hydrolase; Short=cEH; AltName: Full=Epoxide hydratase [Corynebacterium sp. C12]	hypothetical protein	COG0596	GO:0016787|hydrolase activity;GO:0016746|transferase activity, transferring acyl groups;	GO:0008152|metabolic process;	_	_	_	_	sll1305	Chr	probable hydrolase
sll1304	gene1101	55.12	61.74	42.99	140.31	164.2	196.58	60.81	64.86	53.91	28.93	27.84	32.64	53.2833	167.03	59.86	29.8033	1.65	5.77e-29	3.45e-26	up	-1	3.1e-09	1.01e-08	down	0.17	0.196	0.399	no	-2.49	3.53e-60	1.27e-57	down	SGL_RS07390	SGL_RS07390	hypothetical protein	hypothetical protein [Synechocystis sp. PCC 6803]	RecName: Full=Uncharacterized protein sll1304 [Synechocystis sp. PCC 6803 substr. Kazusa]	hypothetical protein	COG1082	_	_	_	K18910	dpe, lre	_	sll1304	Chr	unknown protein
sll1785	gene1102	121.56	115.33	98.99	296.2	323.09	408.81	160.54	157.39	139.47	87.82	64.14	66.18	111.96	342.7	152.467	72.7133	1.63	5.15e-29	3.45e-26	up	-1.05	3.49e-11	1.3e-10	down	0.46	0.000411	0.00325	no	-2.23	1.79e-40	1.34e-38	down	SGL_RS07395	SGL_RS07395	hypothetical protein	hypothetical protein [Synechocystis sp. PCC 6803]	_	_	_	GO:0046872|metal ion binding;	_	GO:0030288|outer membrane-bounded periplasmic space;	_	_	_	sll1785	Chr	periplasmic protein, function unknown
sll1784	gene1103	171.66	164.18	156.96	333.29	326.42	409.81	211.19	229.55	173.73	120.94	120.93	105.6	164.267	356.507	204.823	115.823	1.13	9.88e-15	8.42e-13	up	-0.82	1.86e-07	5.18e-07	no	0.32	0.0137	0.0585	no	-1.62	6.53e-25	1.87e-23	down	SGL_RS07400	SGL_RS07400	hypothetical protein	hypothetical protein [Synechocystis sp. PCC 6803]	_	_	_	_	_	GO:0030288|outer membrane-bounded periplasmic space;	_	_	_	sll1784	Chr	periplasmic protein, function unknown
sll1783	gene1104	69.7	57.45	36.91	57.55	77.8	125.93	55.54	62.12	43.01	54.83	47.58	63.7	54.6867	87.0933	53.5567	55.37	0.72	0.00395	0.017	no	0.06	0.579	0.64	no	0.01	0.98	1	no	-0.66	0.00461	0.0102	no	SGL_RS07405	SGL_RS07405	antibiotic biosynthesis monooxygenase	hypothetical protein [Synechocystis sp. PCC 6803]	RecName: Full=Uncharacterized protein sll1783 [Synechocystis sp. PCC 6803 substr. Kazusa]	hypothetical protein	COG1359	_	_	_	_	_	_	sll1783	Chr	hypothetical protein
slr1852	gene1105	82	75.49	53.66	85.3	95.5	178.56	55.32	74.4	58.91	37.74	28.53	39.03	70.3833	119.787	62.8767	35.1	0.8	0.000189	0.00143	no	-0.83	4.41e-05	9.76e-05	no	-0.13	0.508	0.714	no	-1.77	1.76e-15	2.42e-14	down	SGL_RS07410	SGL_RS07410	hypothetical protein	hypothetical protein [Synechocystis sp. PCC 6803]	_	hypothetical protein	_	_	_	_	_	_	_	slr1852	Chr	unknown protein
slr1853	gene1106	23.27	26.32	20.94	39.84	32.49	81.17	16.97	25.5	32.3	14.48	14.18	13.02	23.51	51.1667	24.9233	13.8933	1.13	0.000419	0.00277	up	-0.85	0.0112	0.0182	no	0.09	0.806	0.916	no	-1.88	3.24e-08	1.93e-07	down	SGL_RS07415	SGL_RS07415	hypothetical protein	hypothetical protein [Synechocystis sp. PCC 6803]	_	hypothetical protein	COG0599	GO:0047575|4-carboxymuconolactone decarboxylase activity;GO:0051920|peroxiredoxin activity;	GO:0055114|oxidation-reduction process;GO:0018874|benzoate metabolic process;	_	K01607	pcaC	path:ko00362;path:ko01100;path:ko01120;path:ko01220	slr1853	Chr	carboxymuconolactone decarboxylase
slr1854	gene1107	34.96	55.98	37.73	111.1	109.81	217.31	37.89	34.91	34.13	30.47	19.51	21.46	42.89	146.073	35.6433	23.8133	1.74	1.26e-15	1.32e-13	up	-0.56	0.0167	0.0262	no	-0.3	0.227	0.436	no	-2.61	3.67e-29	1.36e-27	down	SGL_RS07420	SGL_RS07420	thimanine synthesis protein ThiJ	thimanine synthesis protein ThiJ [Synechocystis sp. PCC 6803]	_	hypothetical protein	COG0693	GO:0008233|peptidase activity;	GO:0006508|proteolysis;	_	_	_	_	slr1854	Chr	unknown protein
slr1855	gene1108	88.43	114.87	85.65	297.87	317.82	448.39	92.89	78.97	77.45	42.9	24.49	33.77	96.3167	354.693	83.1033	33.72	1.87	7.26e-27	3.71e-24	up	-1.28	1.1e-11	4.25e-11	down	-0.23	0.234	0.445	no	-3.38	5.93e-50	8.86e-48	down	SGL_RS07425	SGL_RS07425	AGE family epimerase/isomerase	hypothetical protein [Synechocystis sp. PCC 6803]	_	hypothetical protein	_	GO:0003824|catalytic activity;	GO:0008152|metabolic process;	_	_	_	_	slr1855	Chr	unknown protein
slr1856	gene1109	83.63	88.1	45.74	284.5	305.65	446.23	40.53	47.02	30.68	42.66	15.6	31.5	72.49	345.46	39.41	29.92	2.28	3.43e-29	3.07e-26	up	-0.36	0.338	0.405	no	-0.86	0.00171	0.011	no	-3.5	5.97e-54	1.13e-51	down	SGL_RS07430	SGL_RS07430	anti-sigma B factor antagonist	anti-sigma B factor antagonist [Synechocystis sp. PCC 6803]	_	anti-sigma B factor antagonist	COG1366	GO:0045152|antisigma factor binding;	GO:0006355|regulation of transcription, DNA-templated;	_	K04749	rsbV	_	slr1856	Chr	phosphoprotein substrate of icfG gene cluster
sll0698	gene111	86.32	108.62	87.92	41.12	58.56	69.32	94.55	100.53	109.18	51.51	53.03	51.29	94.2867	56.3333	101.42	51.9433	-0.75	7.95e-06	9.66e-05	no	-0.97	1.35e-14	6.46e-14	no	0.09	0.261	0.479	no	-0.13	0.588	0.672	no	SGL_RS02430	SGL_RS02430	PAS domain-containing sensor histidine kinase	histidine kinase [Synechocystis sp. PCC 6803]	RecName: Full=Drug sensory protein A [Synechocystis sp. PCC 6803 substr. Kazusa]	drug sensory protein A	COG0642	GO:0005524|ATP binding;GO:0000155|phosphorelay sensor kinase activity;	GO:0023014|signal transduction by phosphorylation;GO:0018106|peptidyl-histidine phosphorylation;GO:0006355|regulation of transcription, DNA-templated;GO:0009635|response to herbicide;GO:0000160|phosphorelay signal transduction system;	GO:0016021|integral component of membrane;GO:0005886|plasma membrane;GO:0009365|protein histidine kinase complex;	K07769	nblS	path:ko02020	sll0698	Chr	drug sensory protein A, low temperature sensor, two-component sensor histidine kinase
slr1857	gene1110	119.25	152.45	97.56	294.2	324.58	400.33	88.16	79.16	66.97	50.33	34.07	37.92	123.087	339.703	78.0967	40.7733	1.46	8.02e-17	1.06e-14	up	-0.92	2.48e-07	6.8e-07	no	-0.67	0.000216	0.00186	no	-3.05	2.62e-51	4.28e-49	down	SGL_RS07435	SGL_RS07435	glycogen debranching enzyme GlgX	glycogen-debranching protein [Synechocystis sp. PCC 6803]	RecName: Full=Isoamylase 3, chloroplastic; Short=AtISA3; Flags: Precursor [Arabidopsis thaliana]	glycogen operon protein; GlgX	COG1523	GO:0043169|cation binding;GO:0004553|hydrolase activity, hydrolyzing O-glycosyl compounds;GO:0004133|glycogen debranching enzyme activity;	GO:0005980|glycogen catabolic process;	_	K02438	treX, glgX	path:ko00500;path:ko01100;path:ko01110	slr1857	Chr	isoamylase
slr1859	gene1111	62.73	74.72	43.25	139.36	166.98	278.79	30.75	41.21	40.34	17.4	17.35	16.65	60.2333	195.043	37.4333	17.1333	1.71	2.89e-14	2.2e-12	up	-1.13	4.96e-05	0.000109	down	-0.68	0.00614	0.0315	no	-3.51	4.12e-47	5.29e-45	down	SGL_RS07440	SGL_RS07440	hypothetical protein	hypothetical protein [Synechocystis sp. PCC 6803]	_	hypothetical protein	COG1366	GO:0045152|antisigma factor binding;	GO:0006355|regulation of transcription, DNA-templated;	_	_	_	_	slr1859	Chr	anti-sigma f factor antagonist
slr1860	gene1112	45.19	53.45	46.68	73.72	83.94	104.43	39.41	33.31	34.75	40.12	37.55	37.05	48.44	87.3633	35.8233	38.24	0.84	4.48e-11	1.89e-09	no	0.1	0.204	0.259	no	-0.45	0.00301	0.0178	no	-1.19	4.06e-17	6.44e-16	down	SGL_RS07445	SGL_RS07445	protein IcfG	protein icfG [Synechocystis sp. PCC 6803]	RecName: Full=Protein IcfG [Synechocystis sp. PCC 6803 substr. Kazusa]	ICFG protein; Involved in cross-regulation of inorganic carbon and glucose metabolisms	COG2208;COG2770	GO:0016787|hydrolase activity;GO:0004871|signal transducer activity;	GO:0007165|signal transduction;GO:0008152|metabolic process;	GO:0016021|integral component of membrane;	K07315	rsbU_P	_	slr1860	Chr	carbon metabolisms regulatory protein IcfG
slr1861	gene1113	52.21	44.12	30.2	71.6	78.3	105.36	40.27	38.03	33.31	35.26	22.02	28.48	42.1767	85.0867	37.2033	28.5867	1.05	3.79e-07	6.79e-06	up	-0.36	0.196	0.25	no	-0.15	0.563	0.752	no	-1.56	1.25e-13	1.38e-12	down	SGL_RS07450	SGL_RS07450	ATP-binding protein	hypothetical protein [Synechocystis sp. PCC 6803]	_	hypothetical protein	COG2172	GO:0005524|ATP binding;	_	_	_	_	_	slr1861	Chr	probable sigma regulatory factor
slr1862	gene1114	25.73	27.9	13.21	11.08	15.6	17.61	20.99	15.99	22.96	14.22	20.78	14.57	22.28	14.7633	19.98	16.5233	-0.56	0.0777	0.181	no	-0.29	0.405	0.475	no	-0.14	0.682	0.835	no	0.14	0.468	0.561	no	SGL_RS07455	SGL_RS07455	hypothetical protein	hypothetical protein [Synechocystis sp. PCC 6803]	_	_	_	_	_	_	_	_	_	slr1862	Chr	unknown protein
sll1780	gene1115	0.29	5.25	2.87	2.44	0.26	0.05	6.2	1.63	5.43	0.49	0.07	0.23	2.80333	0.916667	4.42	0.263333	-1.69	0.0921	0.204	no	-3.59	2.15e-08	6.48e-08	down	0.49	0.311	0.527	no	0	1	1	no	SGL_RS07460	SGL_RS07460	IS4 family transposase	transposase [Synechocystis sp. PCC 6803]	RecName: Full=Putative transposase for insertion sequence element IS4SA [Synechocystis sp. PCC 6803 substr. Kazusa]	transposase	COG3385	GO:0003677|DNA binding;GO:0004803|transposase activity;	GO:0006313|transposition, DNA-mediated;	_	K07495	K07495	_	sll1780	Chr	putative transposase [ISY203b: 1200306 - 1201479]
slr1863	gene1116	14.95	24.84	20.15	16.04	16.09	23.57	19.68	18.53	21.6	8.62	11.15	9.55	19.98	18.5667	19.9367	9.77333	-0.14	0.853	0.921	no	-1.03	1.3e-08	4.02e-08	down	-0.04	0.909	0.974	no	-0.93	4.32e-06	1.81e-05	no	SGL_RS07465	SGL_RS07465	hypothetical protein	hypothetical protein [Synechocystis sp. PCC 6803]	_	_	_	_	_	_	_	_	_	slr1863	Chr	unknown protein
slr1864	gene1117	31.45	38.43	40.45	32.09	48.82	47.02	34.49	32.21	28.01	15.37	22.95	14	36.7767	42.6433	31.57	17.44	0.2	0.119	0.246	no	-0.86	6.94e-05	0.00015	no	-0.25	0.266	0.485	no	-1.31	3.46e-10	2.65e-09	down	SGL_RS07470	SGL_RS07470	hypothetical protein	hypothetical protein [Synechocystis sp. PCC 6803]	_	hypothetical protein	COG0679	_	GO:0055085|transmembrane transport;	GO:0016021|integral component of membrane;	K07088	K07088	_	slr1864	Chr	hypothetical protein
slr1865	gene1118	32.92	40.44	34.41	24.54	32.87	47.26	29.34	23.91	30.85	23.38	19.45	18.12	35.9233	34.89	28.0333	20.3167	-0.05	0.972	0.998	no	-0.46	0.0167	0.0262	no	-0.37	0.0327	0.112	no	-0.78	5.49e-05	0.000187	no	SGL_RS07475	SGL_RS07475	ABC transporter substrate-binding protein	ABC transporter substrate-binding protein [Synechocystis sp. PCC 6803]	_	hypothetical protein	COG1653	_	_	_	K02027	ABC.MS.S	_	slr1865	Chr	unknown protein
slr1866	gene1119	25.11	30.86	29.89	24.09	27.14	41.58	23.42	26.1	27.02	18.45	21.08	18.69	28.62	30.9367	25.5133	19.4067	0.1	0.391	0.558	no	-0.4	0.0477	0.0693	no	-0.18	0.421	0.643	no	-0.68	0.000684	0.00185	no	SGL_RS07480	SGL_RS07480	hypothetical protein	hypothetical protein [Synechocystis sp. PCC 6803]	_	hypothetical protein	COG0840	_	_	_	_	_	_	slr1866	Chr	unknown protein
slr0737	gene112	2948.89	2888.2	2605.54	3308.54	4251.03	3609.8	2162.41	2220.57	1634.81	827.11	999.93	982.94	2814.21	3723.12	2005.93	936.66	0.41	0.0117	0.0413	no	-1.1	7.24e-10	2.46e-09	down	-0.49	0.00307	0.018	no	-2	9.59e-23	2.31e-21	down	SGL_RS02435	SGL_RS02435	photosystem I reaction center subunit II	photosystem I subunit II [Synechocystis sp. PCC 6803]	RecName: Full=Photosystem I reaction center subunit II; AltName: Full=Photosystem I 16 kDa polypeptide; Short=PSI-D [Synechocystis sp. PCC 6803 substr. Kazusa]	photosystem I subunit II; PsaD can form complexes with ferredoxin and ferredoxin- oxidoreduc [...]	_	GO:0005515|protein binding;	GO:0015979|photosynthesis;	GO:0009538|photosystem I reaction center;GO:0030094|plasma membrane-derived photosystem I;	K02692	psaD	path:ko00195;path:ko01100	slr0737	Chr	photosystem I subunit II
slr1867	gene1120	75.67	102.19	91.5	59.34	90.64	93.83	111.49	114.31	106.46	58.55	58.87	68.43	89.7867	81.27	110.753	61.95	-0.16	0.622	0.76	no	-0.84	4.97e-09	1.58e-08	no	0.28	0.0153	0.0634	no	-0.4	0.0202	0.0386	no	SGL_RS07485	SGL_RS07485	anthranilate phosphoribosyltransferase	anthranilate phosphoribosyltransferase [Synechocystis sp. PCC 6803]	RecName: Full=Anthranilate phosphoribosyltransferase [Synechocystis sp. PCC 6803 substr. Kazusa]	anthranilate phosphoribosyltransferase	COG0547	GO:0000287|magnesium ion binding;GO:0004048|anthranilate phosphoribosyltransferase activity;	GO:0009094|L-phenylalanine biosynthetic process;GO:0006571|tyrosine biosynthetic process;GO:0000162|tryptophan biosynthetic process;	_	K00766	trpD	path:ko00400;path:ko01100;path:ko01110;path:ko01130;path:ko01230	slr1867	Chr	anthranilate phosphoribosyltransferase
sll1776	gene1121	66.2	84.43	69.81	56.13	79.8	105.11	97.54	90.94	91.21	61.79	56.25	46.56	73.48	80.3467	93.23	54.8667	0.12	0.321	0.49	no	-0.76	8.13e-07	2.14e-06	no	0.32	0.00856	0.0406	no	-0.56	0.00327	0.00748	no	SGL_RS07490	SGL_RS07490	2-deoxyribose-5-phosphate aldolase	deoxyribose-phosphate aldolase [Bacillus subtilis BEST7613]	RecName: Full=Deoxyribose-phosphate aldolase; Short=DERA; AltName: Full=2-deoxy-D-ribose 5-phosphate aldolase; AltName: Full=Phosphodeoxyriboaldolase; Short=Deoxyrib	deoxyribose-phosphate aldolase	COG0274	GO:0004139|deoxyribose-phosphate aldolase activity;	GO:0006098|pentose-phosphate shunt;GO:0046386|deoxyribose phosphate catabolic process;GO:0009264|deoxyribonucleotide catabolic process;	GO:0005737|cytoplasm;	K01619	deoC, DERA	path:ko00030	sll1776	Chr	deoxyribose-phosphate aldolase
sll1775	gene1122	161.08	165.44	169.49	67.31	97.06	100.34	147.27	118.07	169.82	90.47	94.19	78.19	165.337	88.2367	145.053	87.6167	-0.9	8.41e-07	1.36e-05	no	-0.73	1.07e-05	2.51e-05	no	-0.19	0.277	0.496	no	-0.02	0.909	0.942	no	SGL_RS07495	SGL_RS07495	hypothetical protein	hypothetical protein [Synechocystis sp. PCC 6803]	RecName: Full=Non-lysosomal glucosylceramidase; Short=NLGase; AltName: Full=Beta-glucocerebrosidase 2; Short=Beta-glucosidase 2; AltName: Full=Glucosylceramidase 2	hypothetical protein	COG4354	GO:0004348|glucosylceramidase activity;	GO:0005975|carbohydrate metabolic process;GO:0006680|glucosylceramide catabolic process;	GO:0016021|integral component of membrane;	K17108	GBA2	path:ko00511;path:ko00600;path:ko01100	sll1775	Chr	hypothetical protein
_	gene1123	223.29	219.41	262.77	125.52	183.41	173.91	133.32	157.78	157.21	180.21	191.48	156.16	235.157	160.947	149.437	175.95	-0.55	0.00428	0.0181	no	0.23	0.0475	0.069	no	-0.66	6.37e-05	0.000637	no	0.12	0.377	0.475	no	SGL_RS07500	SGL_RS07500	small protein	Uncharacterized small protein [Synechocystis sp. PCC 6803]	_	hypothetical protein	COG2886	_	_	_	_	_	_
sll1774	gene1124	370.07	346.17	315.73	267.74	344.1	373.67	221.42	264.47	294.58	362.56	354.86	311.98	343.99	328.503	260.157	343.133	-0.05	1	1	no	0.39	0.000237	0.000482	no	-0.39	0.0053	0.0279	no	0.06	0.573	0.659	no	SGL_RS07505	SGL_RS07505	hypothetical protein	hypothetical protein [Synechocystis sp. PCC 6803]	_	hypothetical protein	COG5464	_	_	_	_	_	_	sll1774	Chr	hypothetical protein
slr1869	gene1125	342.56	306.05	253.93	276.6	328.58	371.75	295.55	297.66	289.37	262.05	310.51	256.13	300.847	325.643	294.193	276.23	0.14	0.245	0.41	no	-0.1	0.876	0.904	no	-0.01	0.99	1	no	-0.25	0.175	0.25	no	SGL_RS07510	SGL_RS07510	hypothetical protein	hypothetical protein [Synechocystis sp. PCC 6803]	_	_	_	_	_	_	_	_	_	slr1869	Chr	unknown protein
_	gene1126	234.76	190.97	167.09	182.63	203.11	207.27	138.86	227.28	154.41	91.09	150.13	95.5	197.607	197.67	173.517	112.24	0.03	0.769	0.868	no	-0.65	0.0133	0.0213	no	-0.15	0.4	0.624	no	-0.84	6.76e-05	0.000228	no	SGL_RS07515	SGL_RS07515	hypothetical protein	hypothetical protein BEST7613_2481 [Synechocystis sp. PCC 6803]	_	_	_	_	_	_	_	_	_
slr1870	gene1127	55.61	51.05	39.73	39.49	57.55	75.11	45.77	42.69	39.33	44.12	52.48	33.06	48.7967	57.3833	42.5967	43.22	0.26	0.13	0.261	no	0.02	0.643	0.701	no	-0.18	0.374	0.594	no	-0.43	0.0582	0.098	no	SGL_RS07520	SGL_RS07520	hypothetical protein	hypothetical protein [Synechocystis sp. PCC 6803]	_	hypothetical protein	COG1432	_	_	_	_	_	_	slr1870	Chr	hypothetical protein
_	gene1128	164.28	129.02	158.25	276.52	252	234.08	142.37	151.94	114.93	230.23	226.21	262.76	150.517	254.2	136.413	239.733	0.77	9.22e-05	0.000776	no	0.82	1.18e-07	3.35e-07	no	-0.13	0.499	0.705	no	-0.08	0.665	0.744	no	SGL_RS07525	SGL_RS07525	hypothetical protein	Uncharacterized conserved protein [Bacillus subtilis BEST7613]	_	zinc finger CDGSH-type domain protein	_	GO:0051537|2 iron, 2 sulfur cluster binding;	_	GO:0043231|intracellular membrane-bounded organelle;	_	_	_
sll1773	gene1129	197.91	164.54	172.51	264.7	287.72	301.02	146.23	134.05	112.33	299.54	266.4	271.04	178.32	284.48	130.87	278.993	0.69	8.44e-07	1.36e-05	no	1.1	3.04e-16	1.62e-15	up	-0.43	0.00637	0.0325	no	-0.03	0.925	0.953	no	SGL_RS07530	SGL_RS07530	quercetin 2%2C3-dioxygenase sll1773	quercetin 2,3-dioxygenase sll1773 [Synechocystis sp. PCC 6803]	RecName: Full=Putative quercetin 2,3-dioxygenase sll1773; Short=Putative quercetinase; AltName: Full=Pirin-like protein sll1773 [Synechocystis sp. PCC 6803 substr.	hypothetical protein	COG1741	GO:0046872|metal ion binding;GO:0008127|quercetin 2,3-dioxygenase activity;	GO:0055114|oxidation-reduction process;	_	K06911	K06911	_	sll1773	Chr	hypothetical protein
slr0738	gene113	108.8	135.12	110.45	84.72	117.77	129.75	164.44	168.24	170.43	30.23	30.03	29.82	118.123	110.747	167.703	30.0267	-0.1	0.877	0.937	no	-2.48	1.57e-83	9.56e-82	down	0.49	2.06e-05	0.000233	no	-1.89	6.74e-37	3.9e-35	down	SGL_RS02440	SGL_RS02440	anthranilate synthase component I	anthranilate synthase [Synechocystis sp. PCC 6803]	RecName: Full=Anthranilate synthase component 1; Short=AS; Short=ASI [Synechocystis sp. PCC 6803 substr. Kazusa]	anthranilate synthase component I	COG0147	GO:0046872|metal ion binding;GO:0004049|anthranilate synthase activity;GO:0004750|ribulose-phosphate 3-epimerase activity;	GO:0009094|L-phenylalanine biosynthetic process;GO:0006571|tyrosine biosynthetic process;GO:0000162|tryptophan biosynthetic process;GO:0006098|pentose-phosphate shunt;GO:0015976|carbon utilization;	GO:0005950|anthranilate synthase complex;	K01657	trpE	path:ko00400;path:ko01100;path:ko01110;path:ko01130;path:ko01230	slr0738	Chr	anthranilate synthetase alpha-subunit
slr1871	gene1130	8.92	12.43	12.52	7.98	10.91	18.76	15.51	18.54	16.37	7.74	5.3	5.55	11.29	12.55	16.8067	6.19667	0.13	0.576	0.725	no	-1.42	2.53e-08	7.61e-08	down	0.54	0.0101	0.0462	no	-1.01	0.00184	0.00454	down	SGL_RS07535	SGL_RS07535	LysR family transcriptional regulator	LysR family transcriptional regulator [Synechocystis sp. PCC 6803]	_	transcriptional regulator	COG0583	GO:0003677|DNA binding;GO:0003700|sequence-specific DNA binding transcription factor activity;	GO:0006355|regulation of transcription, DNA-templated;	GO:0005667|transcription factor complex;	_	_	_	slr1871	Chr	transcriptional regulator
sll1772	gene1131	41.1	51.53	51.23	20.95	29.22	40.99	83.51	77.73	95.68	31.91	30.31	23.37	47.9533	30.3867	85.64	28.53	-0.67	0.00027	0.00194	no	-1.58	5.68e-29	5.47e-28	down	0.81	2.17e-10	5.9e-09	no	-0.1	0.805	0.861	no	SGL_RS07540	SGL_RS07540	endonuclease MutS2	DNA mismatch repair protein MutS [Synechocystis sp. PCC 6803]	RecName: Full=Endonuclease MutS2 [Synechocystis sp. PCC 6803 substr. Kazusa]	recombination and DNA strand exchange inhibitor protein	COG1193	GO:0005524|ATP binding;GO:0030983|mismatched DNA binding;GO:0004519|endonuclease activity;GO:0016887|ATPase activity;	GO:0045910|negative regulation of DNA recombination;GO:0006298|mismatch repair;GO:0090305|nucleic acid phosphodiester bond hydrolysis;GO:0006200|ATP catabolic process;	_	K07456	mutS2	path:ko03430	sll1772	Chr	DNA mismatch repair protein MutS
sll1771	gene1132	59.66	74.4	78.88	71.65	62.73	86.1	79.65	82.96	101.46	183.87	133.89	153.62	70.98	73.4933	88.0233	157.127	0.03	0.505	0.666	no	0.84	2.08e-10	7.37e-10	no	0.29	0.0306	0.108	no	1.1	3.8e-11	3.22e-10	up	SGL_RS07545	SGL_RS07545	serine/threonine phosphatase	serine/threonine phosphatase [Synechocystis sp. PCC 6803]	RecName: Full=Protein phosphatase PrpC [Bacillus subtilis subsp. subtilis str. 168]	hypothetical protein	COG0631	GO:0003824|catalytic activity;	GO:0008152|metabolic process;	_	K01090	E3.1.3.16	_	sll1771	Chr	protein serin-threonin phosphatase
sll1770	gene1133	52.15	79.3	61.35	64.01	70.19	85.85	63.46	61.9	68.53	239.07	199.01	261.27	64.2667	73.35	64.63	233.117	0.16	0.0883	0.198	no	1.85	4.89e-39	7.29e-38	up	-0.02	0.763	0.889	no	1.67	8.77e-21	1.83e-19	up	SGL_RS07550	SGL_RS07550	hypothetical protein	hypothetical protein [Synechocystis sp. PCC 6803]	RecName: Full=Uncharacterized protein sll1770 [Synechocystis sp. PCC 6803 substr. Kazusa]	ABC1-like	COG0661	GO:0005524|ATP binding;GO:0004672|protein kinase activity;	GO:0006468|protein phosphorylation;	_	_	_	_	sll1770	Chr	hypothetical protein
_	gene1134	39.88	12.17	10.89	26.15	18.72	46.39	18.57	5.13	21.81	95.57	91.88	123.75	20.98	30.42	15.17	103.733	0.69	0.297	0.464	no	2.77	3.74e-17	2.08e-16	up	-0.32	0.475	0.686	no	1.76	4.07e-09	2.71e-08	up	SGL_RS07555	SGL_RS07555	hypothetical protein	hypothetical protein BEST7613_2489 [Bacillus subtilis BEST7613]	_	hypothetical protein	_	_	_	_	_	_	_
sll1769	gene1135	62.04	60.44	43.73	44.64	68.18	109.08	35.37	58.24	42.57	140.52	114.28	161.16	55.4033	73.9667	45.3933	138.653	0.45	0.0935	0.206	no	1.61	1.25e-15	6.35e-15	up	-0.26	0.283	0.504	no	0.9	8.31e-06	3.3e-05	no	SGL_RS07560	SGL_RS07560	thylakoid lumen protein sll1769	hypothetical protein [Synechocystis sp. PCC 6803]	RecName: Full=Probable thylakoid lumen protein sll1769; Flags: Precursor [Synechocystis sp. PCC 6803 substr. Kazusa]	hypothetical protein	_	_	_	GO:0031977|thylakoid lumen;	_	_	_	sll1769	Chr	hypothetical protein
ssl3383	gene1136	69.63	51.46	44.22	50.42	62.44	64.41	57.99	40.77	53.58	35.9	46.51	49.1	55.1033	59.09	50.78	43.8367	0.15	0.568	0.717	no	-0.21	0.594	0.655	no	-0.08	0.696	0.845	no	-0.44	0.0999	0.156	no	SGL_RS07565	SGL_RS07565	hypothetical protein	hypothetical protein [Synechocystis sp. PCC 6803]	_	_	_	_	_	_	_	_	_	ssl3383	Chr	unknown protein
sll1768	gene1137	78.66	70.95	85.97	67.64	83.3	85.61	55.48	60.24	62.41	62.38	60.16	51.95	78.5267	78.85	59.3767	58.1633	0.01	0.632	0.768	no	-0.03	0.739	0.785	no	-0.4	0.00905	0.0422	no	-0.44	0.00315	0.00722	no	SGL_RS07570	SGL_RS07570	ABC transporter substrate-binding protein	ABC transporter substrate-binding protein [Synechocystis sp. PCC 6803]	_	OppB in a binding protein-dependent transport system; Part of a binding-protein-dependent tr [...]	COG0601	_	GO:0006810|transport;	GO:0016021|integral component of membrane;GO:0005886|plasma membrane;	K02033	ABC.PE.P	_	sll1768	Chr	probable oligopeptides ABC transporter permease protein
slr1874	gene1138	9.57	15.62	14.53	10.5	8.98	17.15	9.18	10.24	12.86	12.19	10.19	9.33	13.24	12.21	10.76	10.57	-0.15	0.816	0.896	no	-0.03	0.836	0.868	no	-0.33	0.256	0.473	no	-0.21	0.52	0.611	no	SGL_RS07575	SGL_RS07575	D-alanine--D-alanine ligase	D-alanine--D-alanine ligase [Synechocystis sp. PCC 6803]	RecName: Full=D-alanine--D-alanine ligase; AltName: Full=D-Ala-D-Ala ligase; AltName: Full=D-alanylalanine synthetase [Synechocystis sp. PCC 6803 substr. Kazusa]	D-alanyl-alanine synthetase A; Cell wall formation (By similarity)	COG1181	GO:0008716|D-alanine-D-alanine ligase activity;GO:0000287|magnesium ion binding;GO:0005524|ATP binding;GO:0030145|manganese ion binding;	GO:0009252|peptidoglycan biosynthetic process;GO:0046436|D-alanine metabolic process;GO:0008360|regulation of cell shape;	GO:0005737|cytoplasm;	K01921	ddl	path:ko00473;path:ko00550;path:ko01100;path:ko01502	slr1874	Chr	D-alanine--D-alanine ligase
slr1875	gene1139	29.9	51.93	40.96	22.42	22.18	35.42	46.43	37.09	66.11	14.59	24.97	21.55	40.93	26.6733	49.8767	20.37	-0.65	0.0153	0.0513	no	-1.31	3.48e-07	9.44e-07	down	0.25	0.182	0.381	no	-0.41	0.167	0.241	no	SGL_RS07580	SGL_RS07580	hypothetical protein	hypothetical protein [Synechocystis sp. PCC 6803]	RecName: Full=Uncharacterized protein slr1875 [Synechocystis sp. PCC 6803 substr. Kazusa]	exopolysaccharide synthesis protein; ExoD	COG3932	_	_	GO:0016021|integral component of membrane;GO:0005886|plasma membrane;	_	_	_	slr1875	Chr	hypothetical protein
slr0739	gene114	108.35	145.43	97.06	82.74	95.15	128.04	162.62	155.74	169.56	63.61	46.31	50.07	116.947	101.977	162.64	53.33	-0.21	0.41	0.579	no	-1.6	9.4e-29	8.98e-28	down	0.46	0.000252	0.00211	no	-0.93	8e-09	5.16e-08	no	SGL_RS02445	SGL_RS02445	farnesyl-diphosphate synthase	geranylgeranyl pyrophosphate synthase [Synechocystis sp. PCC 6803]	RecName: Full=Geranylgeranyl diphosphate synthase; Short=GGPP synthase; AltName: Full=Farnesyltranstransferase [Cyanophora paradoxa]	geranylgeranyl pyrophosphate synthase	COG0142	GO:0016740|transferase activity;	GO:0008299|isoprenoid biosynthetic process;	_	K13789	GGPS	path:ko00900;path:ko01100;path:ko01110;path:ko01130	slr0739	Chr	geranylgeranyl pyrophosphate synthase
ssl3379	gene1140	113.19	156.02	83.89	42.41	66.57	66.05	108.37	112.21	145.34	56.5	43.22	45.49	117.7	58.3433	121.973	48.4033	-1.01	7.63e-05	0.000662	down	-1.33	1.72e-11	6.52e-11	down	0.05	0.781	0.9	no	-0.27	0.344	0.442	no	SGL_RS07585	SGL_RS07585	Clp protease ClpS	ATP-dependent Clp protease ClpS [Synechocystis sp. PCC 6803]	RecName: Full=ATP-dependent Clp protease adapter protein ClpS [Synechocystis sp. PCC 6803 substr. Kazusa]	ATP-dependent Clp protease adaptor; Involved in the modulation of the specificity of the clp [...]	COG2127	GO:0008233|peptidase activity;	GO:0006508|proteolysis;GO:0030163|protein catabolic process;	_	K06891	clpS	_	ssl3379	Chr	hypothetical protein
slr1876	gene1141	639.17	1019.09	819.77	189.53	298.68	245.41	1137.8	895.9	1222.94	141.25	133.86	100.88	826.01	244.54	1085.55	125.33	-1.79	1.47e-17	2.19e-15	down	-3.11	2.28e-74	1.05e-72	down	0.36	0.0124	0.0541	no	-0.97	9.03e-08	4.99e-07	no	SGL_RS07590	SGL_RS07590	HybD peptidase	hypothetical protein [Synechocystis sp. PCC 6803]	_	hypothetical protein	COG0680	GO:0008233|peptidase activity;GO:0008047|enzyme activator activity;	GO:0006508|proteolysis;GO:0043085|positive regulation of catalytic activity;	_	_	_	_	slr1876	Chr	hypothetical protein
sll1767	gene1142	1300.57	2203.35	1780.48	341.45	599.27	568.21	2422.39	2065.81	2930.87	229.73	228.39	222.68	1761.47	502.977	2473.02	226.933	-1.84	4.91e-16	5.68e-14	down	-3.45	8.36e-107	1.04e-104	down	0.45	0.00404	0.0225	no	-1.16	1.29e-11	1.16e-10	down	SGL_RS07595	SGL_RS07595	30S ribosomal protein S6	30S ribosomal protein S6 [Synechocystis sp. PCC 6803]	RecName: Full=30S ribosomal protein S6 [Synechocystis sp. PCC 6803 substr. Kazusa]	30S ribosomal protein S6; Binds together with S18 to 16S ribosomal RNA (By similarity)	COG0360	GO:0003735|structural constituent of ribosome;GO:0019843|rRNA binding;	GO:0042254|ribosome biogenesis;GO:0006412|translation;	GO:0005840|ribosome;	K02990	RP-S6, MRPS6, rpsF	path:ko03010	sll1767	Chr	30S ribosomal protein S6
slr1877	gene1143	66.56	92.73	72.44	45.93	66.76	73.57	68.69	60.55	70.62	26.61	30.66	34.29	77.2433	62.0867	66.62	30.52	-0.33	0.133	0.265	no	-1.13	3.04e-12	1.23e-11	down	-0.24	0.218	0.423	no	-1.03	9.66e-09	6.16e-08	down	SGL_RS07600	SGL_RS07600	5-oxo-1%2C2%2C5-tricarboxylic-3-penten acid decarboxylase	5-oxo-1,2,5-tricarboxylic-3-penten acid decarboxylase [Synechocystis sp. PCC 6803]	RecName: Full=Uncharacterized protein MJ1656 [Methanocaldococcus jannaschii DSM 2661]	5-oxo-1,2,5-tricarboxilic-3-penten acid decarboxilase/isomer	COG0179	GO:0016853|isomerase activity;	GO:0008152|metabolic process;	_	_	_	_	slr1877	Chr	2-hydroxyhepta-2,4-diene-1,7-dioate isomerase
slr1878	gene1144	57.88	70.48	64.48	45.27	59.22	77.67	63.85	67.89	83.11	61.56	64.23	55.03	64.28	60.72	71.6167	60.2733	-0.09	0.877	0.937	no	-0.26	0.188	0.241	no	0.14	0.206	0.411	no	-0.02	0.864	0.91	no	SGL_RS07605	SGL_RS07605	phycocyanobilin lyase	phycocyanobilin lyase subunit alpha [Synechocystis sp. PCC 6803]	RecName: Full=Phycocyanobilin lyase subunit alpha; AltName: Full=Phycocyanin operon protein CpcE [Synechocystis sp. PCC 6803 substr. Kazusa]	phycocyanin alpha phycocyanobilin lyase; CpcE; Required for the chromophorylation of the cpc [...]	COG1413	GO:0016829|lyase activity;	GO:0008152|metabolic process;	GO:0030089|phycobilisome;	K02288	cpcE	path:ko00196;path:ko01100	slr1878	Chr	phycocyanin alpha-subunit phycocyanobilin lyase
sll1766	gene1145	182.55	200.99	210.58	150.47	199.94	245.72	221.1	216.66	237.58	292.47	338.47	276.83	198.04	198.71	225.113	302.59	0	0.698	0.818	no	0.42	0.000156	0.000325	no	0.17	0.1	0.252	no	0.59	0.000153	0.00048	no	SGL_RS07610	SGL_RS07610	radical SAM protein	hypothetical protein [Synechocystis sp. PCC 6803]	RecName: Full=Uncharacterized protein sll1766 [Synechocystis sp. PCC 6803 substr. Kazusa]	putative arylsulfatase regulatory protein	COG0641	GO:0046872|metal ion binding;GO:0051539|4 iron, 4 sulfur cluster binding;GO:0003824|catalytic activity;	GO:0008152|metabolic process;	_	K06871	K06871	_	sll1766	Chr	hypothetical protein
sll1765	gene1146	91.77	92.27	120.87	119.67	111.36	161.05	119.26	118.04	144.4	202	229.88	186.02	101.637	130.693	127.233	205.967	0.35	0.0218	0.0683	no	0.69	3.1e-09	1.01e-08	no	0.31	0.0376	0.124	no	0.65	5.42e-06	2.23e-05	no	SGL_RS07615	SGL_RS07615	hypothetical protein	hypothetical protein BEST7613_2503 [Bacillus subtilis BEST7613]	_	hypothetical protein	_	_	_	_	_	_	_	sll1765	Chr	unknown protein
sll1764	gene1147	37.14	36.93	34.24	44.03	44.57	50.93	36.92	25.9	50.66	71.93	73.38	92.47	36.1033	46.51	37.8267	79.26	0.37	0.0451	0.119	no	1.06	1.08e-07	3.06e-07	up	0.08	0.773	0.893	no	0.77	4.89e-05	0.000169	no	SGL_RS07620	SGL_RS07620	rSAM-associated Gly-rich repeat protein	hypothetical protein [Synechocystis sp. PCC 6803]	RecName: Full=Wiskott-Aldrich syndrome protein family member 1; Short=WASP family protein member 1; AltName: Full=Protein WAVE-1 [Rattus norvegicus]	hypothetical protein	_	_	_	_	_	_	_	sll1764	Chr	unknown protein
sll1763	gene1148	55.17	48.3	48.12	53.33	61.01	48.93	56.64	43.47	51.51	50.4	38.99	53.09	50.53	54.4233	50.54	47.4933	0.12	0.433	0.602	no	-0.08	0.953	0.968	no	0.01	0.942	0.991	no	-0.19	0.421	0.517	no	SGL_RS07625	SGL_RS07625	rSAM-associated Gly-rich repeat protein	hypothetical protein [Synechocystis sp. PCC 6803]	_	hypothetical protein	_	_	_	_	_	_	_	sll1763	Chr	unknown protein
sll1762	gene1149	70.36	56.04	48.42	48.11	70.79	79.82	49.07	55.31	73.1	61.24	59.01	53.57	58.2733	66.24	59.16	57.94	0.23	0.165	0.309	no	-0.04	0.735	0.782	no	0.06	0.762	0.889	no	-0.2	0.301	0.396	no	SGL_RS07630	SGL_RS07630	amino acid ABC transporter substrate-binding protein	hypothetical protein [Synechocystis sp. PCC 6803]	_	hypothetical protein	COG0834	GO:0005215|transporter activity;	GO:0006810|transport;	GO:0030288|outer membrane-bounded periplasmic space;	K02030	ABC.PA.S	_	sll1762	Chr	periplasmic protein, putative polar amino acid transport system substrate-binding protein
slr0740	gene115	63.15	77.8	59.78	82.57	70.23	85.74	73.06	80.49	77.51	68.85	57.56	82.65	66.91	79.5133	77.02	69.6867	0.24	0.115	0.24	no	-0.14	0.714	0.766	no	0.19	0.196	0.399	no	-0.18	0.403	0.499	no	SGL_RS02450	SGL_RS02450	hypothetical protein	hypothetical protein [Synechocystis sp. PCC 6803]	_	hypothetical protein	_	_	_	_	_	_	_	slr0740	Chr	hypothetical protein
slr1879	gene1150	17.09	19.21	19.89	21.36	19.54	38.74	11.8	19.82	21.21	47.43	56.95	52.45	18.73	26.5467	17.61	52.2767	0.5	0.0319	0.0916	no	1.55	4.81e-18	2.8e-17	up	-0.09	0.807	0.916	no	0.96	3.58e-07	1.78e-06	no	SGL_RS07635	SGL_RS07635	precorrin-2 methyltransferase	precorrin-2 methyltransferase [Synechocystis sp. PCC 6803]	RecName: Full=Precorrin-2 C(20)-methyltransferase; AltName: Full=S-adenosyl-L-methionine--precorrin-2 methyltransferase; Short=SP2MT [Pseudomonas aeruginosa PAO1]	precorrin-2 methyltransferase	COG2243	GO:0030788|precorrin-2 C20-methyltransferase activity;	GO:0015994|chlorophyll metabolic process;GO:0009236|cobalamin biosynthetic process;GO:0032259|methylation;	_	K03394	cobI-cbiL	path:ko00860;path:ko01100	slr1879	Chr	precorrin-2 methyltransferase
sll1761	gene1151	10.62	22.22	11.05	27.22	18.61	30.28	13.44	17.84	14.09	47.02	49.08	41.86	14.63	25.37	15.1233	45.9867	0.74	0.00642	0.0254	no	1.59	8.06e-18	4.62e-17	up	0	0.808	0.917	no	0.85	4.97e-05	0.000171	no	SGL_RS07640	SGL_RS07640	hypothetical protein	hypothetical protein [Synechocystis sp. PCC 6803]	_	hypothetical protein	COG5661	_	_	_	_	_	_	sll1761	Chr	unknown protein
sll1760	gene1152	55.35	66.92	73.16	39.56	43.41	42.94	52.31	46.63	57.24	22.54	14.33	14.23	65.1433	41.97	52.06	17.0333	-0.65	0.00165	0.00827	no	-1.59	2.84e-17	1.6e-16	down	-0.34	0.0507	0.152	no	-1.28	1.02e-09	7.25e-09	down	SGL_RS07645	SGL_RS07645	homoserine kinase	homoserine kinase [Synechocystis sp. PCC 6803]	RecName: Full=Homoserine kinase; Short=HK; Short=HSK [Synechocystis sp. PCC 6803 substr. Kazusa]	homoserine kinase	COG0083	GO:0005524|ATP binding;GO:0004413|homoserine kinase activity;	GO:0016310|phosphorylation;GO:0006544|glycine metabolic process;GO:0009088|threonine biosynthetic process;GO:0006563|L-serine metabolic process;	GO:0005737|cytoplasm;	K00872	thrB1	path:ko00260;path:ko01100;path:ko01110;path:ko01120;path:ko01230	sll1760	Chr	homoserine kinase
slr1880	gene1153	22.39	23.96	24.72	15.22	21.22	26.13	20.52	18.78	28.46	22.29	18.09	23.86	23.69	20.8567	22.5867	21.4133	-0.18	0.514	0.673	no	-0.08	0.982	0.993	no	-0.07	0.831	0.93	no	0.04	0.693	0.767	no	SGL_RS07650	SGL_RS07650	aminoglycoside phosphotransferase	aminoglycoside phosphotransferase [Synechocystis sp. PCC 6803]	_	hypothetical protein	_	GO:0016772|transferase activity, transferring phosphorus-containing groups;	GO:0008152|metabolic process;	_	_	_	_	slr1880	Chr	hypothetical protein
sll1758	gene1154	181.66	152.11	152.33	174.44	178.64	170.73	125.3	123.88	118.31	129.45	107.72	102.71	162.033	174.603	122.497	113.293	0.13	0.248	0.413	no	-0.11	0.753	0.797	no	-0.38	0.00565	0.0295	no	-0.62	0.000424	0.0012	no	SGL_RS07655	SGL_RS07655	phosphoglucosamine mutase	phosphoglucosamine mutase [Bacillus subtilis BEST7613]	RecName: Full=Phosphoglucosamine mutase [Synechocystis sp. PCC 6803 substr. Kazusa]	hypothetical protein; Catalyzes the conversion of glucosamine-6-phosphate to glucosamine-1-p [...]	COG1109	GO:0000287|magnesium ion binding;GO:0008966|phosphoglucosamine mutase activity;	GO:0006040|amino sugar metabolic process;GO:0005975|carbohydrate metabolic process;	_	K03431	glmM	path:ko00520;path:ko01100;path:ko01130	sll1758	Chr	MrsA protein homolog
ssr3184	gene1155	125.74	125.15	105.8	76.85	77.85	93.58	72.29	94.5	92.65	66.78	73.98	71.5	118.897	82.76	86.48	70.7533	-0.51	0.0188	0.0608	no	-0.3	0.29	0.353	no	-0.44	0.018	0.072	no	-0.23	0.389	0.486	no	SGL_RS07660	SGL_RS07660	ferredoxin	ferredoxin [Synechocystis sp. PCC 6803]	RecName: Full=Uncharacterized protein in rpl9-rpl11 intergenic region; AltName: Full=ORF75	ferredoxin	COG1146	GO:0009055|electron carrier activity;GO:0046872|metal ion binding;GO:0051539|4 iron, 4 sulfur cluster binding;	_	_	_	_	_	ssr3184	Chr	4Fe-4S type iron-sulfur protein
slr1881	gene1156	62.3	77.17	67.05	36.32	59.16	64.79	62.62	55.54	70.09	72.77	54.31	75.78	68.84	53.4233	62.75	67.62	-0.37	0.0724	0.171	no	0.12	0.242	0.302	no	-0.15	0.469	0.682	no	0.34	0.0386	0.069	no	SGL_RS07665	SGL_RS07665	ABC transporter ATP-binding protein	branched-chain amino acid ABC transporter ATP-binding protein [Synechocystis sp. PCC 6803]	RecName: Full=High-affinity branched-chain amino acid transport ATP-binding protein BraG [Pseudomonas aeruginosa PAO1]	high-affinity branched-chain amino acid transport ATP-binding protein; BraG	COG0410	GO:0005524|ATP binding;GO:0016887|ATPase activity;	GO:0006200|ATP catabolic process;	_	K11958	natE	path:ko02010	slr1881	Chr	ATP-binding subunit of the ABC-type Nat permease for neutral amino acids
slr1882	gene1157	33.93	44.33	35.55	31.43	34.12	54.77	68.16	51.47	70.54	76.98	71.36	91.16	37.9367	40.1067	63.39	79.8333	0.07	0.494	0.655	no	0.34	0.00668	0.0113	no	0.72	2.35e-06	3.35e-05	no	0.99	8.45e-10	6.09e-09	no	SGL_RS07670	SGL_RS07670	riboflavin biosynthesis protein RibF	bifunctional riboflavin kinase/FMNadenylyltransferase [Synechocystis sp. PCC 6803]	RecName: Full=Riboflavin biosynthesis protein RibF; Includes: RecName: Full=Riboflavin kinase; AltName: Full=Flavokinase; Includes: RecName: Full=FMN adenylyltransfe	bifunctional riboflavin kinase/FMN adenylyltransferase	COG0196	GO:0003919|FMN adenylyltransferase activity;GO:0005524|ATP binding;GO:0008531|riboflavin kinase activity;	GO:0006747|FAD biosynthetic process;GO:0016310|phosphorylation;GO:0009231|riboflavin biosynthetic process;GO:0009398|FMN biosynthetic process;	_	K11753	ribF	path:ko00740;path:ko01100;path:ko01110	slr1882	Chr	riboflavin biosynthesis protein RibF
sll1757	gene1158	90.47	128.42	112.14	97.86	126.38	157.61	215.89	188.69	253.93	231.75	226.04	274.9	110.343	127.283	219.503	244.23	0.18	0.095	0.208	no	0.15	0.0936	0.128	no	0.96	5.72e-12	1.87e-10	no	0.93	1.73e-10	1.36e-09	no	SGL_RS07675	SGL_RS07675	hypothetical protein	hypothetical protein [Synechocystis sp. PCC 6803]	_	hypothetical protein	_	_	_	_	_	_	_	sll1757	Chr	hypothetical protein
ssr3188	gene1159	439.02	533.9	402.44	272.39	361.79	340.96	815.91	642.52	858.69	497.46	449.67	584.81	458.453	325.047	772.373	510.647	-0.5	0.0038	0.0164	no	-0.59	0.000339	0.00068	no	0.74	8.52e-08	1.55e-06	no	0.65	1.92e-05	7.13e-05	no	SGL_RS07680	SGL_RS07680	hypothetical protein	hypothetical protein [Synechocystis sp. PCC 6803]	_	hypothetical protein	_	_	_	_	_	_	_	ssr3188	Chr	hypothetical protein
sll0696	gene116	24.99	27.21	19.62	16.57	23.77	25.78	30.76	27.67	28.04	31.08	26.76	32.04	23.94	22.04	28.8233	29.96	-0.11	0.836	0.911	no	0.06	0.435	0.505	no	0.27	0.0882	0.229	no	0.44	0.0125	0.025	no	SGL_RS02455	SGL_RS02455	CAAX protease family protein	abortive phage infection protein [Synechocystis sp. PCC 6803]	_	hypothetical protein	COG1266	_	_	GO:0016020|membrane;	K07052	K07052	_	sll0696	Chr	hypothetical protein
ssl3364	gene1160	2133.22	2252.38	1646.82	911.23	1223.25	1185.62	2920.52	2732.2	2725.36	1827.06	2176.45	2174.52	2010.81	1106.7	2792.69	2059.34	-0.85	2.81e-06	3.92e-05	no	-0.44	0.00789	0.0131	no	0.48	0.00085	0.00606	no	0.89	1.23e-07	6.65e-07	no	SGL_RS07685	SGL_RS07685	hypothetical protein	hypothetical protein [Synechocystis sp. PCC 6803]	RecName: Full=Calvin cycle protein CP12-1, chloroplastic; AltName: Full=CP12 domain-containing protein 1; AltName: Full=Chloroplast protein 12-1; Flags: Precursor	hypothetical protein	_	_	_	_	_	_	_	ssl3364	Chr	CP12 polypeptide
slr1884	gene1161	19.76	30.48	18.94	22.13	27.85	36.15	25.95	24.23	30.55	36.24	28.92	36.11	23.06	28.71	26.91	33.7567	0.3	0.0709	0.168	no	0.33	0.011	0.0179	no	0.2	0.192	0.393	no	0.23	0.12	0.182	no	SGL_RS07690	SGL_RS07690	tryptophan--tRNA ligase	tryptophanyl-tRNA synthetase [Synechocystis sp. PCC 6803]	RecName: Full=Tryptophan--tRNA ligase; AltName: Full=Tryptophanyl-tRNA synthetase; Short=TrpRS [Synechocystis sp. PCC 6803 substr. Kazusa]	tryptophanyl-tRNA synthetase	COG0180	GO:0004830|tryptophan-tRNA ligase activity;GO:0005524|ATP binding;	GO:0006568|tryptophan metabolic process;GO:0006436|tryptophanyl-tRNA aminoacylation;	GO:0005737|cytoplasm;	K01867	WARS, trpS	path:ko00970	slr1884	Chr	tryptophanyl-tRNA synthetase
slr1885	gene1162	155.28	191.06	159.29	112.44	165.64	176.78	151.18	168.88	182.94	198.1	221.73	237.61	168.543	151.62	167.667	219.147	-0.16	0.528	0.686	no	0.38	0.000261	0.00053	no	-0.02	0.899	0.97	no	0.52	0.000141	0.000445	no	SGL_RS07695	SGL_RS07695	phosphohydrolase	phosphohydrolase [Synechocystis sp. PCC 6803]	_	hypothetical protein	COG1713	GO:0046872|metal ion binding;GO:0008081|phosphoric diester hydrolase activity;	GO:0008152|metabolic process;	_	_	_	_	slr1885	Chr	hypothetical protein
slr1886	gene1163	1374.31	1084.06	1042.77	1633.79	1474.02	1558.74	947.85	991.49	928.85	1716.8	1976.56	1809.99	1167.05	1555.52	956.063	1834.45	0.44	0.0121	0.0422	no	0.94	5.9e-14	2.71e-13	no	-0.26	0.0693	0.191	no	0.23	0.221	0.306	no	SGL_RS07700	SGL_RS07700	ribosome silencing factor RsfS	ribosome-associated protein IOJAP [Synechocystis sp. PCC 6803]	RecName: Full=Ribosomal silencing factor RsfS [Synechocystis sp. PCC 6803 substr. Kazusa]	putative iojap protein	COG0799	_	GO:0017148|negative regulation of translation;GO:0090071|negative regulation of ribosome biogenesis;GO:0042256|mature ribosome assembly;	GO:0005737|cytoplasm;	K09710	ybeB	_	slr1886	Chr	hypothetical protein
sll1755	gene1164	84.56	85.35	70.69	64.99	83.88	78.24	65.67	79.02	80.17	106.57	130.12	100.2	80.2	75.7033	74.9533	112.297	-0.07	1	1	no	0.57	6.63e-07	1.76e-06	no	-0.09	0.643	0.808	no	0.56	0.000181	0.000554	no	SGL_RS07705	SGL_RS07705	hypothetical protein	hypothetical protein [Synechocystis sp. PCC 6803]	_	hypothetical protein	_	_	_	_	_	_	_	sll1755	Chr	unknown protein
slr1887	gene1165	109.68	160.68	131.24	57.3	94.41	91.42	129.4	121.96	144.82	55.12	47.93	59.14	133.867	81.0433	132.06	54.0633	-0.75	0.000134	0.00108	no	-1.28	1.82e-20	1.21e-19	down	-0.05	0.942	0.991	no	-0.59	0.000921	0.00243	no	SGL_RS07710	SGL_RS07710	hydroxymethylbilane synthase	porphobilinogen deaminase [Synechocystis sp. PCC 6803]	RecName: Full=Porphobilinogen deaminase; Short=PBG; AltName: Full=Hydroxymethylbilane synthase; Short=HMBS; AltName: Full=Pre-uroporphyrinogen synthase [Synechocysti	porphobilinogen deaminase; Tetrapolymerization of the monopyrrole PBG into the hydroxymethyl [...]	COG0181	GO:0004418|hydroxymethylbilane synthase activity;	GO:0018160|peptidyl-pyrromethane cofactor linkage;GO:0006782|protoporphyrinogen IX biosynthetic process;GO:0015995|chlorophyll biosynthetic process;	_	K01749	hemC, HMBS	path:ko00860;path:ko01100;path:ko01110	slr1887	Chr	porphobilinogen deaminase (hydroxymethylbilane synthase, preuroporphyrinogen synthase)
slr1888	gene1166	36.59	41.86	39.33	35.45	37.34	50.15	37.59	34.33	45.48	60.77	63.76	58.23	39.26	40.98	39.1333	60.92	0.06	0.364	0.535	no	0.63	8.09e-09	2.53e-08	no	-0.01	0.853	0.943	no	0.56	1.1e-05	4.27e-05	no	SGL_RS07715	SGL_RS07715	acetyl-CoA hydrolase	acetyl-CoA hydrolase [Synechocystis sp. PCC 6803]	RecName: Full=4-hydroxybutyrate coenzyme A transferase [Clostridium kluyveri DSM 555]	hypothetical protein	COG0427;COG0454	GO:0016787|hydrolase activity;GO:0008080|N-acetyltransferase activity;	GO:0006084|acetyl-CoA metabolic process;GO:0042967|acyl-carrier-protein biosynthetic process;	_	_	_	_	slr1888	Chr	4-hydroxybutyrate coenzyme A transferase.
slr2132	gene1167	188.43	143.69	172.08	191.83	214.23	259.35	213.34	199.42	200.55	224.27	247.32	208.72	168.067	221.803	204.437	226.77	0.43	0.0085	0.0319	no	0.15	0.0981	0.134	no	0.3	0.0326	0.112	no	0.02	0.744	0.808	no	SGL_RS07720	SGL_RS07720	phosphate acetyltransferase	phosphate acetyltransferase [Synechocystis sp. PCC 6803]	RecName: Full=Phosphate acetyltransferase; AltName: Full=Phosphotransacetylase [Synechocystis sp. PCC 6803 substr. Kazusa]	phosphate acetyltransferase	COG0280;COG0857	GO:0008959|phosphate acetyltransferase activity;	GO:0006085|acetyl-CoA biosynthetic process;GO:0019530|taurine metabolic process;GO:0006090|pyruvate metabolic process;GO:0042967|acyl-carrier-protein biosynthetic process;	GO:0005737|cytoplasm;	K13788	pta	path:ko00430;path:ko00620;path:ko00640;path:ko00680;path:ko00720;path:ko01100;path:ko01120;path:ko01200	slr2132	Chr	phosphotransacetylase
sll2015	gene1168	124.74	128.24	102.78	140.89	150.68	179.48	110.75	99.8	104.23	179.48	193.3	198.22	118.587	157.017	104.927	190.333	0.42	0.00107	0.00595	no	0.86	1.8e-13	7.93e-13	no	-0.17	0.294	0.512	no	0.27	0.0293	0.054	no	SGL_RS07725	SGL_RS07725	hypothetical protein	hypothetical protein [Synechocystis sp. PCC 6803]	_	hypothetical protein	_	GO:0004518|nuclease activity;GO:0003676|nucleic acid binding;	GO:0090305|nucleic acid phosphodiester bond hydrolysis;	_	_	_	_	sll2015	Chr	hypothetical protein
sll2014	gene1169	19.74	27.52	15.06	18.21	23.84	36.62	25.19	30.57	27.67	74.34	73.63	60.11	20.7733	26.2233	27.81	69.36	0.33	0.14	0.275	no	1.31	9.42e-19	5.74e-18	up	0.41	0.0409	0.132	no	1.39	4.35e-15	5.67e-14	up	SGL_RS07730	SGL_RS07730	sugar fermentation stimulation protein SfsA	XRE family transcriptional regulator [Synechocystis sp. PCC 6803]	RecName: Full=Sugar fermentation stimulation protein homolog [Synechocystis sp. PCC 6803 substr. Kazusa]	sugar fermentation stimulation protein A	COG1489	_	_	_	K06206	sfsA	_	sll2014	Chr	sugar fermentation stimulation protein
slr0741	gene117	26.97	32.6	26.42	34.44	31.91	58.23	20.56	26.7	19.07	46.27	33.03	47.1	28.6633	41.5267	22.11	42.1333	0.53	0.0076	0.0291	no	0.94	2.82e-06	7.02e-06	no	-0.38	0.106	0.262	no	0.03	0.767	0.827	no	SGL_RS02460	SGL_RS02460	phosphate-specific transport system accessory protein PhoU	PhoU family transcriptional regulator [Synechocystis sp. PCC 6803]	RecName: Full=Phosphate-specific transport system accessory protein PhoU homolog; Short=Pst system accessory protein PhoU homolog [Synechocystis sp. PCC 6803 substr	a negative regulator of pho regulon; Not known; probably involved in phosphate transport and [...]	COG0704	GO:0042803|protein homodimerization activity;	GO:0030643|cellular phosphate ion homeostasis;GO:2000186|negative regulation of phosphate transmembrane transport;GO:0045936|negative regulation of phosphate metabolic process;	GO:0005737|cytoplasm;	K02039	phoU	_	slr0741	Chr	transcriptional regulator
sll2013	gene1170	24.4	38.93	31.82	54.75	42.01	54.32	26.98	27.53	34.71	170.31	191.73	138.95	31.7167	50.36	29.74	166.997	0.63	0.00122	0.00656	no	2.47	1.75e-56	4.87e-55	up	-0.13	0.744	0.878	no	1.72	3.8e-21	8.21e-20	up	SGL_RS07735	SGL_RS07735	hypothetical protein	hypothetical protein [Synechocystis sp. PCC 6803]	RecName: Full=Uncharacterized protein SYNPCC7002_A1590 [Synechococcus sp. PCC 7002]	hypothetical protein	_	_	_	_	_	_	_	sll2013	Chr	hypothetical protein
sll2012	gene1171	53.97	45.31	45.62	45.03	39.7	50.27	30.12	37.49	33.87	130.97	117.71	116.31	48.3	45	33.8267	121.663	-0.08	0.928	0.971	no	1.84	2.81e-45	5.3e-44	up	-0.49	0.00258	0.0157	no	1.44	4.77e-21	1.03e-19	up	SGL_RS07740	SGL_RS07740	RNA polymerase sigma factor	RNA polymerase sigma factor [Synechocystis sp. PCC 6803]	RecName: Full=RNA polymerase sigma factor SigA3 [Synechococcus elongatus PCC 7942]	RNA polymerase sigma factor SigD	COG0568	GO:0003677|DNA binding;GO:0016987|sigma factor activity;GO:0003700|sequence-specific DNA binding transcription factor activity;	GO:0006355|regulation of transcription, DNA-templated;GO:0006352|DNA-templated transcription, initiation;	GO:0005667|transcription factor complex;	K03087	SIG2, rpoS	path:ko05111	sll2012	Chr	group2 RNA polymerase sigma factor SigD
_	gene1172	5.7	2.03	2.18	2.18	0	2.02	0	0	5.03	1.52	3.4	0	3.30333	1.4	1.67667	1.64	0	1	1	no	0	1	1	no	0	1	1	no	0	1	1	no	SGL_RS07745	SGL_RS07745	hypothetical protein	hypothetical protein BEST7613_2530 [Synechocystis sp. PCC 6803]	_	_	_	_	_	_	_	_	_
sll2011	gene1173	17.54	20.85	14.1	14.49	26.65	39.66	19.92	14.49	26.86	27.55	23.28	23.7	17.4967	26.9333	20.4233	24.8433	0.63	0.0242	0.0738	no	0.28	0.112	0.151	no	0.22	0.368	0.587	no	-0.13	0.882	0.922	no	SGL_RS07750	SGL_RS07750	7-carboxy-7-deazaguanine synthase QueE	7-carboxy-7-deazaguanine synthase [Synechocystis sp. PCC 6803]	RecName: Full=7-carboxy-7-deazaguanine synthase; Short=CDG synthase; AltName: Full=Queuosine biosynthesis protein QueE [Synechocystis sp. PCC 6803 substr. Kazusa]	hypothetical protein	COG0602	GO:0016840|carbon-nitrogen lyase activity;GO:0046872|metal ion binding;GO:0051539|4 iron, 4 sulfur cluster binding;	GO:0008616|queuosine biosynthetic process;	_	_	_	_	sll2011	Chr	hypothetical protein
sll2010	gene1174	20.23	32.69	17.97	18.66	24.27	37.5	29.41	29.74	35.83	48.63	42.93	47.53	23.63	26.81	31.66	46.3633	0.17	0.305	0.474	no	0.55	1.22e-06	3.16e-06	no	0.4	0.0155	0.0637	no	0.78	4.2e-07	2.08e-06	no	SGL_RS07755	SGL_RS07755	UDP-N-acetylmuramoylalanine--D-glutamate ligase	UDP-N-acetylmuramoyl-L-alanyl-D-glutamate synthetase [Synechocystis sp. PCC 6803]	RecName: Full=UDP-N-acetylmuramoylalanine--D-glutamate ligase; AltName: Full=D-glutamic acid-adding enzyme; AltName: Full=UDP-N-acetylmuramoyl-L-alanyl-D-glutamate s	UDP-N-acetylmuramoyl-L-alanyl-D-glutamate synthetase; Cell wall formation. Catalyzes the add [...]	COG0771	GO:0005524|ATP binding;GO:0008764|UDP-N-acetylmuramoylalanine-D-glutamate ligase activity;	GO:0008360|regulation of cell shape;GO:0009252|peptidoglycan biosynthetic process;GO:0006541|glutamine metabolic process;GO:0051301|cell division;GO:0007049|cell cycle;	GO:0005737|cytoplasm;	K01925	murD	path:ko00471;path:ko00550;path:ko01100	sll2010	Chr	UDP-N-acetylmuramoylalanine--D-glutamate ligase
sll2009	gene1175	288.86	292.24	233.88	514.32	477.02	719.86	189.46	153.93	150	710.14	595.31	626.32	271.66	570.4	164.463	643.923	1.08	2.82e-10	1.01e-08	up	1.98	2.55e-38	3.7e-37	up	-0.72	3.86e-06	5.2e-05	no	0.18	0.273	0.366	no	SGL_RS07760	SGL_RS07760	peptidase M16	peptidase M16 [Synechocystis sp. PCC 6803]	RecName: Full=Uncharacterized zinc protease ML0855 [Mycobacterium leprae TN]	processing protease	COG0612	GO:0046872|metal ion binding;GO:0008233|peptidase activity;	GO:0006508|proteolysis;	_	_	_	_	sll2009	Chr	processing protease
sll2008	gene1176	706.58	532.71	422.25	1599.22	1300.8	1766.25	289.85	248.11	191.58	2953.79	2502.3	2914.81	553.847	1555.42	243.18	2790.3	1.53	1.87e-12	1.03e-10	up	3.53	6.41e-74	2.84e-72	up	-1.15	9.87e-09	2.07e-07	down	0.85	2.43e-05	8.81e-05	no	SGL_RS07765	SGL_RS07765	peptidase M16	peptidase M16 [Synechocystis sp. PCC 6803]	RecName: Full=Probable mitochondrial-processing peptidase subunit beta; AltName: Full=Beta-MPP; Flags: Precursor [Arabidopsis thaliana]	processing protease	COG0612	GO:0046872|metal ion binding;GO:0004222|metalloendopeptidase activity;	GO:0006508|proteolysis;	_	_	_	_	sll2008	Chr	processing protease
slr2135	gene1177	25.45	15.53	20.25	26.54	24.79	26.89	18.34	17.82	14.93	33.63	25.69	33.15	20.41	26.0733	17.03	30.8233	0.39	0.0892	0.199	no	0.87	1.55e-05	3.59e-05	no	-0.22	0.403	0.626	no	0.25	0.26	0.352	no	SGL_RS07770	SGL_RS07770	hydantoin utilization protein A	hydantoin utilization protein A [Synechocystis sp. PCC 6803]	_	hydrogenase accessory protein	COG2370	_	_	_	K03192	ureJ	_	slr2135	Chr	hydrogenase accessory protein HupE
slr2136	gene1178	198.49	266.3	230.64	149.65	201.24	240.59	275.59	245.55	274.18	83.74	91.22	109.72	231.81	197.16	265.107	94.8933	-0.25	0.314	0.483	no	-1.48	5.72e-23	4.29e-22	down	0.17	0.0994	0.251	no	-1.06	4.7e-10	3.48e-09	down	SGL_RS07775	SGL_RS07775	4-hydroxy-3-methylbut-2-en-1-yl diphosphate synthase (ferredoxin)	4-hydroxy-3-methylbut-2-en-1-yl diphosphate synthase [Synechocystis sp. PCC 6803]	RecName: Full=4-hydroxy-3-methylbut-2-en-1-yl diphosphate synthase; AltName: Full=1-hydroxy-2-methyl-2-(E)-butenyl 4-diphosphate synthase [Synechocystis sp. PCC 6803	4-hydroxy-3-methylbut-2-en-1-yl diphosphate synthase; Converts 2C-methyl-D-erythritol 2,4-cy [...]	COG0821	GO:0005506|iron ion binding;GO:0051539|4 iron, 4 sulfur cluster binding;GO:0046429|4-hydroxy-3-methylbut-2-en-1-yl diphosphate synthase activity;	GO:0016114|terpenoid biosynthetic process;GO:0055114|oxidation-reduction process;GO:0019288|isopentenyl diphosphate biosynthetic process, methylerythritol 4-phosphate pathway;	_	K03526	gcpE, ispG	path:ko00900;path:ko01100;path:ko01110;path:ko01130	slr2136	Chr	GcpE protein homolog
sll2007	gene1179	113.86	168.07	113.95	83.62	119.28	182.83	137.41	171.55	149.3	80.27	83.58	74.5	131.96	128.577	152.753	79.45	-0.05	0.977	1	no	-0.95	1.53e-09	5.09e-09	no	0.19	0.155	0.341	no	-0.71	0.000678	0.00183	no	SGL_RS07780	SGL_RS07780	HNH endonuclease	HNH endonuclease [Synechocystis sp. PCC 6803]	_	hypothetical protein	COG1403	GO:0004519|endonuclease activity;GO:0003676|nucleic acid binding;	GO:0090305|nucleic acid phosphodiester bond hydrolysis;	_	_	_	_	sll2007	Chr	hypothetical protein
slr0742	gene118	200.07	270.18	228.87	101.48	153.36	138.35	278.93	297.91	381.52	144.97	142.63	141	233.04	131.063	319.453	142.867	-0.85	3.71e-06	4.95e-05	no	-1.17	7.96e-17	4.36e-16	down	0.44	0.000985	0.00689	no	0.12	0.323	0.42	no	SGL_RS02465	SGL_RS02465	ribosome maturation factor	RecName: Full=Ribosome maturation factor RimP [Synechocystis sp. PCC 6803 substr. Kazusa]	RecName: Full=Ribosome maturation factor RimP [Synechocystis sp. PCC 6803 substr. Kazusa]	hypothetical protein; Required for maturation of 30S ribosomal subunits (By similarity)	COG0779	_	GO:0042254|ribosome biogenesis;	GO:0005737|cytoplasm;	K09748	rimP	_	slr0742	Chr	hypothetical protein
sll2006	gene1180	94.62	125	86.69	74.69	113.01	148.2	93.53	82.59	101.73	74.31	72.97	66.97	102.103	111.967	92.6167	71.4167	0.13	0.408	0.576	no	-0.38	0.0521	0.0749	no	-0.15	0.491	0.698	no	-0.66	0.00122	0.00315	no	SGL_RS07785	SGL_RS07785	hypothetical protein	hypothetical protein [Synechocystis sp. PCC 6803]	_	hypothetical protein	_	_	_	_	_	_	_	sll2006	Chr	hypothetical protein
sll2005	gene1181	82.9	135.95	105.32	118	115.63	140.4	147.52	123.71	149.23	44.63	36.1	37.34	108.057	124.677	140.153	39.3567	0.17	0.125	0.253	no	-1.82	2.03e-33	2.49e-32	down	0.34	0.0116	0.0513	no	-1.66	2.57e-20	5.12e-19	down	SGL_RS07790	SGL_RS07790	DNA gyrase subunit B%2C intein-containing	DNA gyrase B subunit [Synechocystis sp. PCC 6803]	RecName: Full=DNA gyrase subunit B; Contains: RecName: Full=Ssp gyrB intein [Synechocystis sp. PCC 6803 substr. Kazusa]	DNA gyrase B subunit; DNA gyrase negatively supercoils closed circular double- stranded DNA [...]	COG0187;COG1372	GO:0003677|DNA binding;GO:0005524|ATP binding;GO:0003918|DNA topoisomerase type II (ATP-hydrolyzing) activity;GO:0046872|metal ion binding;	GO:0016539|intein-mediated protein splicing;GO:0006200|ATP catabolic process;GO:0006265|DNA topological change;	GO:0005694|chromosome;GO:0005737|cytoplasm;	K02470	gyrB	_	sll2005	Chr	DNA gyrase B subunit [Contains: Ssp gyrB intein]
ssl3829	gene1182	38.26	34.7	39.44	25.79	37.5	34.03	40.46	52.42	46.12	64.12	72.39	59.69	37.4667	32.44	46.3333	65.4	-0.2	0.6	0.744	no	0.49	0.0111	0.018	no	0.31	0.243	0.458	no	1	3.68e-05	0.00013	up	SGL_RS07795	SGL_RS07795	hypothetical protein	hypothetical protein [Synechocystis sp. PCC 6803]	_	hypothetical protein	_	_	_	_	_	_	_	ssl3829	Chr	hypothetical protein
sml0007	gene1183	93.93	56.63	41.67	25.16	40.03	26.88	53.51	32.58	48.09	8.75	35.68	11.96	64.0767	30.69	44.7267	18.7967	-0.98	0.0235	0.0722	no	-1.29	0.0168	0.0264	down	-0.45	0.189	0.389	no	-0.76	0.239	0.327	no	SGL_RS07800	SGL_RS07800	photosystem II protein Y	photosystem II protein PsbY [Bacillus subtilis BEST7613]	RecName: Full=Photosystem II protein Y [Synechocystis sp. PCC 6803 substr. Kazusa]	photosystem II protein PsbY; Manganese-binding polypeptide with L-arginine metabolizing enzy [...]	_	GO:0030145|manganese ion binding;	GO:0015979|photosynthesis;	GO:0009523|photosystem II;GO:0016021|integral component of membrane;GO:0042651|thylakoid membrane;	K02723	psbY	path:ko00195;path:ko01100	sml0007	Chr	photosystem II protein Y
slr2141	gene1184	15.45	23.36	16.2	14.52	14.09	16.79	8.34	14.07	15.21	17.06	10.99	10.98	18.3367	15.1333	12.54	13.01	-0.3	0.421	0.59	no	0.05	0.634	0.693	no	-0.56	0.0418	0.133	no	-0.2	0.444	0.538	no	SGL_RS07805	SGL_RS07805	5%2C10-methylenetetrahydrofolate reductase	methylenetetrahydrofolate reductase [Synechocystis sp. PCC 6803]	RecName: Full=Bifunctional homocysteine S-methyltransferase/5,10-methylenetetrahydrofolate reductase; Includes: RecName: Full=Homocysteine S-methyltransferase; AltN	hypothetical protein	COG0685	GO:0004489|methylenetetrahydrofolate reductase (NAD(P)H) activity;	GO:0006555|methionine metabolic process;GO:0046653|tetrahydrofolate metabolic process;GO:0055114|oxidation-reduction process;	_	K00297	metF, MTHFR	path:ko00670;path:ko00720;path:ko01100;path:ko01120;path:ko01200	slr2141	Chr	hypothetical protein
sll2003	gene1185	18.62	26.31	22.11	25.48	26.95	35.4	18.55	23.6	21.12	26.41	22.17	19.54	22.3467	29.2767	21.09	22.7067	0.37	0.0107	0.0385	no	0.11	0.286	0.35	no	-0.11	0.784	0.902	no	-0.37	0.0441	0.0774	no	SGL_RS07810	SGL_RS07810	hypothetical protein	hypothetical protein BEST7613_2544 [Bacillus subtilis BEST7613]	_	hypothetical protein	COG1807	_	_	_	_	_	_	sll2003	Chr	hypothetical protein
slr2143	gene1186	27.44	29.64	29.42	25.99	24.03	28.14	25.9	27.49	28.1	16.74	15.5	14.02	28.8333	26.0533	27.1633	15.42	-0.15	0.722	0.834	no	-0.81	1.58e-06	4.03e-06	no	-0.09	0.724	0.864	no	-0.75	6.82e-05	0.00023	no	SGL_RS07815	SGL_RS07815	cysteine lyase	cysteine lyase [Synechocystis sp. PCC 6803]	RecName: Full=Isopenicillin N epimerase	isopenicillin N epimerase	COG0520	GO:0016829|lyase activity;GO:0046872|metal ion binding;GO:0030170|pyridoxal phosphate binding;	GO:0008152|metabolic process;	_	K11325	K11325	_	slr2143	Chr	L-cysteine/cystine lyase
sll2002	gene1187	23	35.49	24.35	20.32	25.13	31.01	23.93	25.67	27.34	12.07	7.15	9.59	27.6133	25.4867	25.6467	9.60333	-0.14	0.813	0.894	no	-1.39	2.74e-10	9.61e-10	down	-0.13	0.698	0.846	no	-1.39	3.91e-09	2.61e-08	down	SGL_RS07820	SGL_RS07820	hypothetical protein	hypothetical protein [Synechocystis sp. PCC 6803]	_	hypothetical protein	_	_	_	_	_	_	_	sll2002	Chr	hypothetical protein
slr2144	gene1188	331	329.6	236.59	320.29	358.82	453.37	269.69	289.98	257.55	405.52	427.17	424.39	299.063	377.493	272.407	419.027	0.36	0.0202	0.0638	no	0.62	2.59e-07	7.1e-07	no	-0.12	0.517	0.719	no	0.14	0.273	0.366	no	SGL_RS07825	SGL_RS07825	hypothetical protein	hypothetical protein [Synechocystis sp. PCC 6803]	_	hypothetical protein	_	_	_	GO:0030288|outer membrane-bounded periplasmic space;	_	_	_	slr2144	Chr	periplasmic protein, function unknown
slr1803	gene1189	34.4	44.06	30.55	19.42	29.41	41.08	39.34	35.76	38	45.65	53.12	53.7	36.3367	29.97	37.7	50.8233	-0.28	0.266	0.434	no	0.43	0.000399	0.000794	no	0.04	0.595	0.775	no	0.74	7.14e-06	2.88e-05	no	SGL_RS07830	SGL_RS07830	restriction endonuclease subunit M	modification methylase [Synechocystis sp. PCC 6803]	RecName: Full=Modification methylase MjaIII; Short=M.MjaIII; AltName: Full=Adenine-specific methyltransferase MjaIII [Methanocaldococcus jannaschii DSM 2661]	adenine-specific DNA metylase	COG0338	GO:0003676|nucleic acid binding;GO:0009007|site-specific DNA-methyltransferase (adenine-specific) activity;	GO:0032775|DNA methylation on adenine;	_	K06223	dam	path:ko03430	slr1803	Chr	adenine-specific DNA methylase
slr0743	gene119	145.6	217.33	169.21	53.21	92.7	80.14	213.79	180.92	312.57	94.13	84.84	75.61	177.38	75.35	235.76	84.86	-1.26	4.65e-10	1.59e-08	down	-1.48	2.39e-16	1.28e-15	down	0.39	0.0166	0.0677	no	0.17	0.237	0.325	no	SGL_RS02470	SGL_RS02470	transcription termination factor NusA	transcription elongation factor NusA [Synechocystis sp. PCC 6803]	RecName: Full=Transcription termination/antitermination protein NusA [Coxiella burnetii RSA 493]	transcription elongation factor NusA	COG0195	GO:0003746|translation elongation factor activity;GO:0003700|sequence-specific DNA binding transcription factor activity;	GO:0006448|regulation of translational elongation;GO:0031554|regulation of DNA-templated transcription, termination;	GO:0005840|ribosome;GO:0005667|transcription factor complex;	K02600	nusA	_	slr0743	Chr	similar to N utilization substance protein
sll1710	gene1190	17.87	17.36	10.9	13.72	10.25	13.72	17.34	15.27	19	21.74	18.79	11.12	15.3767	12.5633	17.2033	17.2167	-0.27	0.547	0.701	no	0	0.799	0.835	no	0.19	0.398	0.622	no	0.46	0.134	0.2	no	SGL_RS07835	SGL_RS07835	IS5 family transposase	transposase [Synechocystis sp. PCC 6803]	_	transposase	COG3293	GO:0003677|DNA binding;GO:0004803|transposase activity;	GO:0006313|transposition, DNA-mediated;	_	K07492	K07492	_	sll1710	Chr	putative transposase [ISY523b: 1275354 - 1276224]
sll1709	gene1191	35.98	31.81	30.6	25.03	24.51	43.47	31.19	34.3	49.38	45.65	51.49	38.23	32.7967	31.0033	38.29	45.1233	-0.06	0.931	0.972	no	0.22	0.0747	0.104	no	0.25	0.193	0.393	no	0.53	0.00301	0.00694	no	SGL_RS07840	SGL_RS07840	glucose dehydrogenase	glucose dehydrogenase [Synechocystis sp. PCC 6803]	_	glucose dehydrogenase	COG1028	GO:0016491|oxidoreductase activity;	GO:0055114|oxidation-reduction process;	_	K00034	gdh	path:ko00030;path:ko01120;path:ko01200	sll1709	Chr	3-ketoacyl-acyl carrier protein reductase
ssl3291	gene1192	127.24	111.13	90.86	46.51	101.08	115.26	100.57	114.83	149.35	96.07	118.02	89.5	109.743	87.6167	121.583	101.197	-0.29	0.213	0.369	no	-0.28	0.285	0.348	no	0.18	0.411	0.634	no	0.19	0.262	0.354	no	SGL_RS07845	SGL_RS07845	hypothetical protein	hypothetical protein [Synechocystis sp. PCC 6803]	_	hypothetical protein	COG2343	_	_	_	_	_	_	ssl3291	Chr	hypothetical protein
sll1708	gene1193	151.71	121.09	115.8	92.03	101.95	142.75	111.18	126.79	137.21	252.34	276.41	248.56	129.533	112.243	125.06	259.103	-0.17	0.36	0.531	no	1.04	4.13e-21	2.84e-20	up	-0.02	0.89	0.965	no	1.2	3.29e-18	5.81e-17	up	SGL_RS07850	SGL_RS07850	DNA-binding response regulator	NagC family transcriptional regulator [Synechocystis sp. PCC 6803]	RecName: Full=Transcriptional regulatory protein LiaR [Bacillus subtilis subsp. subtilis str. 168]	NarL subfamily protein	COG2197	GO:0003677|DNA binding;GO:0003700|sequence-specific DNA binding transcription factor activity;GO:0000156|phosphorelay response regulator activity;	GO:0006355|regulation of transcription, DNA-templated;GO:0035556|intracellular signal transduction;GO:0000160|phosphorelay signal transduction system;	GO:0005667|transcription factor complex;	K02479	K02479	_	sll1708	Chr	two-component response regulator NarL subfamily
slr1805	gene1194	428.62	326.88	366.88	272.54	294.9	197.99	285.17	339.18	320.86	1041.3	995.58	915.33	374.127	255.143	315.07	984.07	-0.53	0.0619	0.152	no	1.64	4.75e-35	6.19e-34	up	-0.22	0.145	0.328	no	1.95	1.14e-15	1.6e-14	up	SGL_RS07855	SGL_RS07855	sensor histidine kinase	sensory histidine kinase [Synechocystis sp. PCC 6803]	RecName: Full=Phytochrome-like protein cph2; AltName: Full=Bacteriophytochrome cph2 [Synechocystis sp. PCC 6803 substr. Kazusa]	sensory transduction histidine kinase	COG0642;COG3447	GO:0000155|phosphorelay sensor kinase activity;GO:0005524|ATP binding;	GO:0023014|signal transduction by phosphorylation;GO:0000160|phosphorelay signal transduction system;GO:0018298|protein-chromophore linkage;	GO:0016020|membrane;GO:0009365|protein histidine kinase complex;	_	_	_	slr1805	Chr	two-component sensor histidine kinase
sll1704	gene1195	32.7	28.21	29.19	24.18	25.09	33.66	26.96	37.87	38.74	113.2	108.32	98.13	30.0333	27.6433	34.5233	106.55	-0.1	0.816	0.896	no	1.62	2.58e-32	3.02e-31	up	0.22	0.221	0.429	no	1.94	5.5e-36	2.99e-34	up	SGL_RS07860	SGL_RS07860	SDR family oxidoreductase	cell-cell signaling protein, C-factor [Synechocystis sp. PCC 6803]	_	cell-cell signaling protein, C-factor	COG1028	GO:0016491|oxidoreductase activity;	GO:0055114|oxidation-reduction process;	_	_	_	_	sll1704	Chr	probable short chain dehydrogenase
sll1703	gene1196	33.23	25.12	30.05	24.78	27.34	29.25	21.65	25.08	20.56	19.75	23.31	18.42	29.4667	27.1233	22.43	20.4933	-0.09	0.842	0.915	no	-0.14	0.697	0.751	no	-0.37	0.0321	0.111	no	-0.41	0.0131	0.0262	no	SGL_RS07865	SGL_RS07865	signal peptide peptidase SppA	protease [Synechocystis sp. PCC endopeptidase IV [Synechocystis sp. PCC 6803]	RecName: Full=Protease 4; AltName: Full=Endopeptidase IV; AltName: Full=Protease IV homolog; AltName: Full=Signal peptide peptidase [Synechocystis sp. PCC 6803 subst	protease IV; Digestion of the cleaved signal peptides. This activity is necessary to maintai [...]	COG0616	GO:0008236|serine-type peptidase activity;	GO:0006508|proteolysis;GO:0006465|signal peptide processing;	GO:0016021|integral component of membrane;GO:0005886|plasma membrane;	K04773	sppA	_	sll1703	Chr	protease IV
sll1702	gene1197	184.94	146.23	152.07	155.42	171.71	150.85	141.47	148.49	142.45	95.17	141.25	102.73	161.08	159.327	144.137	113.05	0.01	0.708	0.823	no	-0.36	0.068	0.0956	no	-0.14	0.354	0.572	no	-0.51	0.00746	0.0156	no	SGL_RS07870	SGL_RS07870	Ycf51-like protein	hypothetical protein [Synechocystis sp. PCC 6803]	RecName: Full=Ycf51-like protein [Synechocystis sp. PCC 6803 substr. Kazusa]	hypothetical protein	_	_	_	_	_	_	_	sll1702	Chr	hypothetical protein YCF51
slr1807	gene1198	55.41	68.36	53.14	37.88	44.64	51.65	50	59.97	60.3	73.22	75.52	67.31	58.97	44.7233	56.7567	72.0167	-0.4	0.0428	0.115	no	0.34	0.00121	0.00227	no	-0.06	0.876	0.957	no	0.68	1.46e-06	6.62e-06	no	SGL_RS07875	SGL_RS07875	alpha/beta hydrolase	hypothetical protein [Synechocystis sp. PCC 6803]	RecName: Full=Acyltransferase-like protein At1g54570, chloroplastic; Flags: Precursor [Arabidopsis thaliana]	hypothetical protein	_	_	_	_	_	_	_	slr1807	Chr	hypothetical protein
slr1808	gene1199	213.47	261.16	205.53	99.9	125.54	122.24	220.74	205.34	243.59	54.02	66.38	54.04	226.72	115.893	223.223	58.1467	-0.97	1.98e-08	4.76e-07	no	-1.95	1.09e-46	2.2e-45	down	-0.03	0.921	0.982	no	-1.01	5.76e-11	4.77e-10	down	SGL_RS07880	SGL_RS07880	glutamyl-tRNA reductase	glutamyl-tRNA reductase [Synechocystis sp. PCC 6803]	RecName: Full=Glutamyl-tRNA reductase; Short=GluTR [Synechocystis sp. PCC 6803 substr. Kazusa]	glutamyl-tRNA reductase; Catalyzes the NADPH-dependent reduction of glutamyl- tRNA(Glu) to g [...]	COG0373	GO:0050661|NADP binding;GO:0008883|glutamyl-tRNA reductase activity;	GO:0006782|protoporphyrinogen IX biosynthetic process;GO:0055114|oxidation-reduction process;GO:0015995|chlorophyll biosynthetic process;	_	K02492	hemA	path:ko00860;path:ko01100;path:ko01110	slr1808	Chr	transfer RNA-Gln reductase
slr1317	gene12	23.9	25.99	22.8	25.05	25.31	32.34	22.96	22.28	21.77	22.72	21.32	24.55	24.23	27.5667	22.3367	22.8633	0.19	0.15	0.289	no	0.04	0.519	0.582	no	-0.12	0.63	0.799	no	-0.27	0.162	0.235	no	SGL_RS01935	SGL_RS01935	iron ABC transporter permease	iron ABC transporter permease [Synechocystis sp. PCC 6803]	RecName: Full=Fe(3+)-citrate import system permease protein YfmE; AltName: Full=Ferric-citrate import system permease protein [Bacillus subtilis subsp. subtilis str	iron(III) dicitrate transport system permease protein; FecD	COG0609	GO:0005215|transporter activity;	GO:0006810|transport;	GO:0016021|integral component of membrane;GO:0005886|plasma membrane;	K02015	ABC.FEV.P	path:ko02010	slr1317	Chr	ABC-type iron(III) dicitrate transport system permease protein
slr0743a	gene120	538.01	587.09	564.77	301.83	396.59	419.79	552.96	539.88	497.1	225.04	277.81	263.33	563.29	372.737	529.98	255.393	-0.6	5.67e-05	0.000503	no	-1.06	1.08e-12	4.53e-12	down	-0.1	0.521	0.721	no	-0.56	0.000501	0.0014	no	SGL_RS02475	SGL_RS02475	hypothetical protein	hypothetical protein [Synechocystis sp. PCC 6803]	_	hypothetical protein	COG2740	_	_	_	K07742	ylxR	_
slr1809	gene1200	302.08	285.03	222.04	255.42	310.72	357	203.45	231.14	214.41	347.92	389.3	314.96	269.717	307.713	216.333	350.727	0.21	0.101	0.219	no	0.69	4.13e-09	1.33e-08	no	-0.3	0.0382	0.125	no	0.18	0.179	0.255	no	SGL_RS07885	SGL_RS07885	hypothetical protein	hypothetical protein [Synechocystis sp. PCC 6803]	_	hypothetical protein	_	_	_	_	_	_	_	slr1809	Chr	unknown protein
sll1699	gene1201	28.66	36.32	30.31	30.09	35.78	49.93	29.46	30.05	32.02	75.37	62.52	78.2	31.7633	38.6	30.51	72.03	0.27	0.0283	0.084	no	1.24	1.62e-22	1.19e-21	up	-0.07	0.875	0.956	no	0.9	1.06e-09	7.54e-09	no	SGL_RS07890	SGL_RS07890	peptide ABC transporter substrate-binding protein	peptide ABC transporter substrate-binding protein [Synechocystis sp. PCC 6803]	RecName: Full=Probable ABC transporter-binding protein DR_1571; Flags: Precursor [Deinococcus radiodurans R1]	extracellular solute-binding protein	COG0747	GO:0005215|transporter activity;	GO:0006810|transport;	_	K02035	ABC.PE.S	_	sll1699	Chr	oligopeptide-binding protein of oligopeptide ABC transporter
sll1698	gene1202	18.22	15.96	13.36	13.31	14.24	23.99	11.34	8.56	3.22	30	20.96	41.48	15.8467	17.18	7.70667	30.8133	0.15	0.646	0.78	no	2.02	2.03e-07	5.63e-07	up	-1.03	0.0126	0.055	no	0.84	0.00659	0.014	no	SGL_RS07895	SGL_RS07895	hypothetical protein	hypothetical protein [Synechocystis sp. PCC 6803]	_	hypothetical protein	_	_	_	_	_	_	_	sll1698	Chr	hypothetical protein
sll1697	gene1203	116.25	103.64	84.17	148.01	133.95	186.03	57.15	61.47	61.86	329.6	253.16	321.99	101.353	155.997	60.16	301.583	0.65	1.13e-05	0.00013	no	2.33	3.73e-60	1.14e-58	up	-0.73	4.05e-07	6.66e-06	no	0.96	4.71e-08	2.72e-07	no	SGL_RS07900	SGL_RS07900	Thylakoid-associated protein sll1697	hypothetical protein [Synechocystis sp. PCC 6803]	RecName: Full=Thylakoid-associated protein sll1697 [Synechocystis sp. PCC 6803 substr. Kazusa]	hypothetical protein	COG2006	_	_	GO:0042651|thylakoid membrane;	_	_	_	sll1697	Chr	hypothetical protein
slr1811	gene1204	157.88	167.87	123.68	160.18	226.55	297.2	85.18	103.94	112.42	299.32	344.17	325.17	149.81	227.977	100.513	322.887	0.62	0.000106	0.00087	no	1.67	8.35e-40	1.29e-38	up	-0.56	0.000295	0.00242	no	0.49	0.000272	0.000804	no	SGL_RS07905	SGL_RS07905	hypothetical protein	hypothetical protein BEST7613_2563 [Synechocystis sp. PCC 6803]	_	hypothetical protein	_	_	_	_	_	_	_	slr1811	Chr	hypothetical protein
slr1812	gene1205	109.15	103.39	106.37	104.6	114.6	166.97	64.14	90.56	85.09	187.1	228.02	194.3	106.303	128.723	79.93	203.14	0.29	0.046	0.121	no	1.33	5.52e-22	3.93e-21	up	-0.4	0.0152	0.0632	no	0.64	2.91e-06	1.26e-05	no	SGL_RS07910	SGL_RS07910	hypothetical protein	hypothetical protein [Synechocystis sp. PCC 6803]	_	hypothetical protein	_	_	_	_	_	_	_	slr1812	Chr	hypothetical protein
slr1813	gene1206	436.23	356.8	367.72	439.5	536.81	701.69	277.53	285.56	252.57	495.8	588.6	519.12	386.917	559.333	271.887	534.507	0.56	0.000287	0.00205	no	0.97	2.05e-15	1.03e-14	no	-0.49	0.000453	0.00351	no	-0.08	0.875	0.917	no	SGL_RS07915	SGL_RS07915	hypothetical protein	hypothetical protein [Synechocystis sp. PCC 6803]	_	hypothetical protein	_	_	_	_	_	_	_	slr1813	Chr	hypothetical protein
slr1814	gene1207	432.13	427.04	455.39	467.08	600.85	672.58	317.44	326.15	332.2	577.73	670.78	624.09	438.187	580.17	325.263	624.2	0.41	0.00246	0.0115	no	0.93	6.9e-16	3.59e-15	no	-0.43	0.000814	0.00585	no	0.09	0.389	0.486	no	SGL_RS07920	SGL_RS07920	hypothetical protein	hypothetical protein [Synechocystis sp. PCC 6803]	_	hypothetical protein	_	_	_	_	_	_	_	slr1814	Chr	hypothetical protein
slr1815	gene1208	194.24	163.66	182.4	145.28	225.39	280.17	172.23	169.25	157.69	215.77	238.3	180.94	180.1	216.947	166.39	211.67	0.29	0.0673	0.162	no	0.34	0.00212	0.00385	no	-0.1	0.529	0.727	no	-0.05	0.938	0.963	no	SGL_RS07925	SGL_RS07925	methyltransferase type 11	methyltransferase type 11 [Synechocystis sp. PCC 6803]	_	hypothetical protein	COG4627	GO:0008168|methyltransferase activity;	GO:0032259|methylation;	_	_	_	_	slr1815	Chr	hypothetical protein
slr1816	gene1209	165.34	164.9	202.31	105.74	145.35	150.53	200.78	189.19	229.7	93.12	125.04	84.86	177.517	133.873	206.557	101.007	-0.41	0.0597	0.148	no	-1.05	5.4e-10	1.85e-09	down	0.21	0.0937	0.239	no	-0.42	0.0349	0.063	no	SGL_RS07930	SGL_RS07930	hypothetical protein	hypothetical protein [Synechocystis sp. PCC 6803]	RecName: Full=UDP-N-acetylglucosamine--peptide N-acetylglucosaminyltransferase; AltName: Full=O-GlcNAc; AltName: Full=OGT [Caenorhabditis elegans]	hypothetical protein	COG3914	_	_	_	_	_	_	slr1816	Chr	hypothetical protein
slr0744	gene121	1023.13	1208.43	1241.28	709.83	882.96	777.9	1405.45	1257.82	1506.33	722.18	657.18	615.96	1157.61	790.23	1389.87	665.107	-0.57	0.0191	0.0614	no	-1.06	1.11e-12	4.66e-12	down	0.25	0.0342	0.116	no	-0.25	0.206	0.287	no	SGL_RS02480	SGL_RS02480	translation initiation factor IF-2	translation initiation factor IF-2 [Synechocystis sp. PCC 6803]	RecName: Full=Translation initiation factor IF-2 [Synechocystis sp. PCC 6803 substr. Kazusa]	translation initiation factor IF-2; One of the essential components for the initiation of pr [...]	COG0532	GO:0003743|translation initiation factor activity;GO:0005525|GTP binding;GO:0003924|GTPase activity;	GO:0006446|regulation of translational initiation;GO:0006184|GTP catabolic process;	GO:0005840|ribosome;	K02519	infB, MTIF2	_	slr0744	Chr	translation initiation factor IF-2
sll1696	gene1210	53.44	57.72	44.86	20.36	33.02	44.88	53.28	56.98	54.03	23.36	36.96	24.94	52.0067	32.7533	54.7633	28.42	-0.65	0.00181	0.00892	no	-0.96	5.56e-07	1.49e-06	no	0.08	0.468	0.681	no	-0.23	0.506	0.598	no	SGL_RS07935	SGL_RS07935	hypothetical protein	hypothetical protein [Synechocystis sp. PCC 6803]	_	hypothetical protein	_	_	_	_	_	_	_	sll1696	Chr	hypothetical protein
sll1695	gene1211	240.09	197.8	142.64	115.54	200.14	231.74	101.48	141.97	108.31	54.5	73.63	112.07	193.51	182.473	117.253	80.0667	-0.04	0.835	0.91	no	-0.56	0.0394	0.0582	no	-0.68	0.000233	0.00199	no	-1.2	1.77e-06	7.93e-06	down	SGL_RS07940	SGL_RS07940	general secretion pathway protein GspG	general secretion pathway protein G [Synechocystis sp. PCC 6803]	RecName: Full=Type II secretion system protein G; Short=T2SS protein G; AltName: Full=General secretion pathway protein G; AltName: Full=Pectic enzymes secretion prot	general secretion pathway protein G	COG2165	_	_	_	K02650	pilA	path:ko02020	sll1695	Chr	pilin polypeptide PilA2
sll1694	gene1212	4978.09	4635.47	5003.81	3728.38	4755.21	4882.8	4177.01	4461.91	3407.35	1641.97	1747.91	1896.17	4872.46	4455.46	4015.42	1762.02	-0.12	0.704	0.822	no	-1.19	2.59e-12	1.05e-11	down	-0.28	0.0963	0.245	no	-1.34	9.89e-13	1.01e-11	down	SGL_RS07945	SGL_RS07945	general secretion pathway protein GspG	general secretion pathway protein G [Synechocystis sp. PCC 6803]	_	general secretion pathway protein G	COG2165	GO:0008565|protein transporter activity;	GO:0015628|protein secretion by the type II secretion system;	GO:0015627|type II protein secretion system complex;	K02650	pilA	path:ko02020	sll1694	Chr	pilin polypeptide PilA1
sll1693	gene1213	73.85	97.41	82.98	31.29	49.93	48.9	74.03	68.32	92.86	25.74	23.48	21.64	84.7467	43.3733	78.4033	23.62	-0.98	5.07e-08	1.1e-06	no	-1.73	2.06e-32	2.43e-31	down	-0.13	0.568	0.755	no	-0.88	4.17e-07	2.07e-06	no	SGL_RS07950	SGL_RS07950	hypothetical protein	hypothetical protein [Synechocystis sp. PCC 6803]	_	hypothetical protein	COG0500	_	_	_	_	_	_	sll1693	Chr	hypothetical protein
slr1818	gene1214	258.27	235.76	199.2	186.94	209.95	247.66	154.81	185.56	179.48	142.75	138.17	137.5	231.077	214.85	173.283	139.473	-0.08	0.802	0.889	no	-0.32	0.0497	0.0718	no	-0.39	0.00421	0.0233	no	-0.63	7.14e-06	2.88e-05	no	SGL_RS07955	SGL_RS07955	hypothetical protein	hypothetical protein [Synechocystis sp. PCC 6803]	_	hypothetical protein	_	GO:0004518|nuclease activity;GO:0003676|nucleic acid binding;	GO:0090305|nucleic acid phosphodiester bond hydrolysis;	_	_	_	_	slr1818	Chr	hypothetical protein
sll1692	gene1215	331.63	398.32	274.56	224.04	276.67	333.33	205.33	242.38	284.59	279.52	260.61	228.3	334.837	278.013	244.1	256.143	-0.27	0.157	0.297	no	0.06	0.272	0.333	no	-0.45	0.00324	0.0187	no	-0.12	0.545	0.633	no	SGL_RS07960	SGL_RS07960	hypothetical protein	hypothetical protein [Synechocystis sp. PCC 6803]	_	hypothetical protein	_	_	_	_	_	_	_	sll1692	Chr	hypothetical protein
sll1691	gene1216	125.98	131.87	81.64	67.05	86.29	87.69	69.84	75.18	145.48	97.24	67.32	78.88	113.163	80.3433	96.8333	81.1467	-0.47	0.0274	0.0819	no	-0.26	0.479	0.548	no	-0.19	0.391	0.614	no	0.02	0.835	0.884	no	SGL_RS07965	SGL_RS07965	hypothetical protein	hypothetical protein [Synechocystis sp. PCC 6803]	_	hypothetical protein	COG5464	_	_	_	_	_	_	sll1691	Chr	hypothetical protein
slr1819	gene1217	97.94	103.63	91.68	64.85	86.51	96.34	81.28	98.11	104.61	78.37	64.1	61.55	97.75	82.5667	94.6667	68.0067	-0.24	0.212	0.369	no	-0.48	0.00323	0.00573	no	-0.04	0.917	0.979	no	-0.28	0.0905	0.142	no	SGL_RS07970	SGL_RS07970	hypothetical protein	hypothetical protein [Synechocystis sp. PCC 6803]	RecName: Full=Uncharacterized protein slr1819 [Synechocystis sp. PCC 6803 substr. Kazusa]	hypothetical protein	COG1357	_	_	_	_	_	_	slr1819	Chr	hypothetical protein
sll1689	gene1218	46.49	41.66	34.65	59.53	36.02	47.14	41.99	38.01	38.1	65.98	49.96	61.76	40.9333	47.5633	39.3667	59.2333	0.23	0.155	0.295	no	0.6	7.43e-06	1.78e-05	no	-0.04	0.94	0.99	no	0.33	0.177	0.253	no	SGL_RS07975	SGL_RS07975	RNA polymerase sigma factor	RNA polymerase sigma factor [Synechocystis sp. PCC 6803]	RecName: Full=RNA polymerase sigma factor SigA1 [Synechococcus elongatus PCC 7942]	RNA polymerase sigma factor; Sigma factors are initiation factors that promote the attachmen [...]	COG0568	GO:0003677|DNA binding;GO:0016987|sigma factor activity;GO:0003700|sequence-specific DNA binding transcription factor activity;	GO:0006355|regulation of transcription, DNA-templated;GO:0006352|DNA-templated transcription, initiation;	GO:0005667|transcription factor complex;	K03087	SIG2, rpoS	path:ko05111	sll1689	Chr	group2 RNA polymerase sigma factor SigE
sll1688	gene1219	820.98	994.72	969.31	611.02	507.14	533.15	874.45	935.35	897.94	2903.89	2402.72	3079.38	928.337	550.437	902.58	2795.33	-0.78	0.0016	0.00813	no	1.64	3.13e-29	3.06e-28	up	-0.06	0.962	0.999	no	2.35	1.27e-24	3.54e-23	up	SGL_RS07980	SGL_RS07980	threonine synthase	threonine synthase [Synechocystis sp. PCC 6803]	RecName: Full=Threonine synthase; Short=TS [Methanosarcina acetivorans C2A]	threonine synthase	COG0498	GO:0004795|threonine synthase activity;	GO:0042816|vitamin B6 metabolic process;GO:0006544|glycine metabolic process;GO:0009088|threonine biosynthetic process;GO:0006563|L-serine metabolic process;	_	K01733	thrC	path:ko00260;path:ko00750;path:ko01100;path:ko01110;path:ko01120;path:ko01230	sll1688	Chr	threonine synthase
slr0236	gene122	405.47	566.39	533.15	281.34	409.07	365.03	741.5	761.86	885.75	293.04	287.16	231.24	501.67	351.813	796.37	270.48	-0.54	0.018	0.0586	no	-1.56	6.63e-27	5.9e-26	down	0.64	2.6e-06	3.67e-05	no	-0.38	0.0333	0.0603	no	SGL_RS02485	SGL_RS02485	glutathione S-transferase	glutathione S-transferase [Synechocystis sp. PCC 6803]	_	hypothetical protein	COG0625	_	_	_	_	_	_	slr0236	Chr	similar to glutathione S-transferase
slr1820	gene1220	12.05	15.85	13.14	12.49	16.11	18.28	13.2	13.67	12.18	25.06	23.64	22.72	13.68	15.6267	13.0167	23.8067	0.18	0.186	0.337	no	0.87	1.23e-09	4.1e-09	no	-0.09	0.833	0.931	no	0.6	9.9e-05	0.000325	no	SGL_RS07985	SGL_RS07985	phospholipid carrier-dependent glycosyltransferase	hypothetical protein [Synechocystis sp. PCC 6803]	_	hypothetical protein	COG1807	GO:0000030|mannosyltransferase activity;	GO:0097502|mannosylation;GO:0006493|protein O-linked glycosylation;	GO:0000136|alpha-1,6-mannosyltransferase complex;	_	_	_	slr1820	Chr	hypothetical protein
sll1687	gene1221	134.3	123.04	138.37	94.68	111.14	119.2	111.11	119.92	126.75	152.65	171.92	139.08	131.903	108.34	119.26	154.55	-0.28	0.225	0.385	no	0.37	0.000629	0.00122	no	-0.14	0.397	0.621	no	0.5	0.00206	0.005	no	SGL_RS07990	SGL_RS07990	histidine kinase	histidine kinase [Synechocystis sp. PCC 6803]	RecName: Full=Response regulator PleD; AltName: Full=Stalked cell differentiation-controlling protein; Includes: RecName: Full=Diguanylate cyclase; Short=DGC; AltNa	hypothetical protein	COG2199;COG2202;COG2203	GO:0000155|phosphorelay sensor kinase activity;GO:0016849|phosphorus-oxygen lyase activity;	GO:0023014|signal transduction by phosphorylation;GO:0000160|phosphorelay signal transduction system;GO:0009190|cyclic nucleotide biosynthetic process;GO:0035556|intracellular signal transduction;	GO:0009365|protein histidine kinase complex;	K00936	E2.7.3.-	_	sll1687	Chr	unknown protein
slr1821	gene1222	135.71	143.86	116.06	2.03	1.44	3.31	133.77	133.59	123.78	3.51	2.61	1.84	131.877	2.26	130.38	2.65333	-5.8	1.06e-136	3.79e-133	down	-5.56	1.88e-173	9.67e-171	down	-0.01	0.866	0.95	no	0.22	0.55	0.639	no	SGL_RS07995	SGL_RS07995	RIP metalloprotease RseP	zinc metalloprotease [Synechocystis sp. PCC 6803]	RecName: Full=Putative zinc metalloprotease slr1821 [Synechocystis sp. PCC 6803 substr. Kazusa]	hypothetical protein	COG0750	GO:0046872|metal ion binding;GO:0004222|metalloendopeptidase activity;	GO:0006508|proteolysis;	GO:0016021|integral component of membrane;GO:0005886|plasma membrane;	_	_	_	slr1821	Chr	hypothetical protein
slr1822	gene1223	16.58	17.56	17.76	9.71	7.97	15.23	19.57	23.51	25.72	4.9	5.93	2.88	17.3	10.97	22.9333	4.57	-0.65	0.0351	0.0989	no	-2.32	7.29e-16	3.79e-15	down	0.4	0.049	0.149	no	-1.26	0.0006	0.00164	down	SGL_RS08000	SGL_RS08000	endonuclease III	endonuclease III [Synechocystis sp. PCC 6803]	RecName: Full=Endonuclease III; AltName: Full=DNA-(apurinic or apyrimidinic site) lyase [Synechocystis sp. PCC 6803 substr. Kazusa]	endonuclease III; Has both an apurinic and/or apyrimidinic endonuclease activity and a DNA N [...]	COG0177	GO:0003906|DNA-(apurinic or apyrimidinic site) lyase activity;GO:0003677|DNA binding;GO:0046872|metal ion binding;GO:0051539|4 iron, 4 sulfur cluster binding;GO:0019104|DNA N-glycosylase activity;	GO:0006284|base-excision repair;GO:0000737|DNA catabolic process, endonucleolytic;	_	K10773	NTH	path:ko03410	slr1822	Chr	endonuclease III
slr1732	gene1224	192.76	170.37	142.61	133.78	178.47	202.17	101.21	109.86	93.15	117.41	116.84	114.06	168.58	171.473	101.407	116.103	0.05	0.621	0.759	no	0.2	0.0551	0.0787	no	-0.71	4.93e-06	6.25e-05	no	-0.57	0.00015	0.000471	no	SGL_RS08005	SGL_RS08005	hypothetical protein	hypothetical protein [Synechocystis sp. PCC 6803]	_	hypothetical protein	_	_	_	_	_	_	_	slr1732	Chr	hypothetical protein
sll1631	gene1225	60.79	66.09	54.65	50.72	45.89	59.22	50.52	42.67	47.88	56.79	59.82	61.91	60.51	51.9433	47.0233	59.5067	-0.22	0.43	0.6	no	0.34	0.011	0.0179	no	-0.37	0.0448	0.14	no	0.19	0.234	0.321	no	SGL_RS08010	SGL_RS08010	tRNA-specific adenosine deaminase	cytidine deaminase [Synechocystis sp. PCC 6803]	RecName: Full=tRNA-specific adenosine deaminase [Bacillus subtilis subsp. subtilis str. 168]	hypothetical protein	COG0590	GO:0008270|zinc ion binding;GO:0052717|tRNA-specific adenosine-34 deaminase activity;	GO:0002100|tRNA wobble adenosine to inosine editing;	_	K11991	tadA	_	sll1631	Chr	putative cytidine and deoxycytidylate deaminase
sll1630	gene1226	25.02	25.93	13.16	32.03	32.54	44.06	25.43	22.5	24.27	40.4	39.61	35.27	21.37	36.21	24.0667	38.4267	0.79	0.0026	0.0121	no	0.67	0.000398	0.000792	no	0.19	0.485	0.694	no	0.08	0.598	0.68	no	SGL_RS08015	SGL_RS08015	hypothetical protein	hypothetical protein [Synechocystis sp. PCC 6803]	_	hypothetical protein	_	_	_	_	_	_	_	sll1630	Chr	unknown protein
sll1629	gene1227	12.08	14.61	12.04	12.51	12.06	23.03	14.34	11.91	20.79	20.19	15.99	18.57	12.91	15.8667	15.68	18.25	0.29	0.129	0.259	no	0.22	0.119	0.16	no	0.27	0.152	0.337	no	0.2	0.232	0.32	no	SGL_RS08020	SGL_RS08020	cryptochrome DASH	DNA photolyase [Synechocystis sp. PCC 6803]	RecName: Full=Cryptochrome DASH [Synechocystis sp. PCC 6803 substr. Kazusa]	DNA photolyase; May have a photoreceptor function. Binds DNA; represses transcription of at [...]	COG0415	GO:0003677|DNA binding;GO:0003913|DNA photolyase activity;	GO:0006281|DNA repair;GO:0006355|regulation of transcription, DNA-templated;GO:0018298|protein-chromophore linkage;	_	K01669	phrB	_	sll1629	Chr	bacterial cryptochrome
sll1628	gene1228	54.39	61.1	56.27	48.64	56.49	81.39	51.35	50.25	47.02	60.92	51.52	61.31	57.2533	62.1733	49.54	57.9167	0.12	0.252	0.418	no	0.23	0.0285	0.0431	no	-0.22	0.202	0.406	no	-0.1	0.703	0.776	no	SGL_RS08025	SGL_RS08025	hypothetical protein	hypothetical protein [Synechocystis sp. PCC 6803]	_	hypothetical protein	COG0457	_	_	_	_	_	_	sll1628	Chr	hypothetical protein
slr1734	gene1229	237.78	210.97	199.27	360.46	303.86	446.73	173.92	174.46	149	465.18	369.69	478.39	216.007	370.35	165.793	437.753	0.8	2.91e-06	4.01e-05	no	1.41	1.61e-20	1.07e-19	up	-0.37	0.0148	0.0618	no	0.25	0.181	0.258	no	SGL_RS08030	SGL_RS08030	glucose-6-phosphate dehydrogenase assembly protein OpcA	oxidoreductase [Synechocystis sp. PCC 6803]	RecName: Full=Putative OxPP cycle protein OpcA [Synechocystis sp. PCC 6803 substr. Kazusa]	OxPPCycle gene; May be involved in the functional assembly of glucose 6- phosphate dehydrogenase	COG3429;COG3409	_	_	_	_	_	_	slr1734	Chr	glucose 6-phosphate dehydrogenase assembly protein
slr0237	gene123	80.91	103.9	91.46	78.24	80.24	124.47	149.14	112.98	151.05	86.13	79.59	79.81	92.09	94.3167	137.723	81.8433	0.02	0.553	0.706	no	-0.75	1.86e-06	4.7e-06	no	0.56	3.61e-05	0.000383	no	-0.21	0.298	0.394	no	SGL_RS02490	SGL_RS02490	glycogen debranching enzyme	glycogen debranching protein [Synechocystis sp. PCC 6803]	RecName: Full=Isoamylase 3, chloroplastic; Short=AtISA3; Flags: Precursor [Arabidopsis thaliana]	glycogen operon protein; GlgX	COG1523	GO:0043169|cation binding;GO:0004553|hydrolase activity, hydrolyzing O-glycosyl compounds;GO:0004133|glycogen debranching enzyme activity;	GO:0005980|glycogen catabolic process;	_	K02438	treX, glgX	path:ko00500;path:ko01100;path:ko01110	slr0237	Chr	glycogen operon protein GlgX homolog
slr1735	gene1230	253.36	268.53	226.52	316.71	294.43	399.99	164.23	165.23	162.63	358.85	316.79	405.32	249.47	337.043	164.03	360.32	0.44	0.0011	0.00603	no	1.14	2.01e-18	1.2e-17	up	-0.6	2.16e-06	3.1e-05	no	0.1	0.496	0.588	no	SGL_RS08035	SGL_RS08035	polar amino acid ABC transporter ATP-binding protein	phosphate ABC transporter ATP-binding protein [Synechocystis sp. PCC 6803]	RecName: Full=Glutamine transport ATP-binding protein GlnQ [Geobacillus stearothermophilus]	ABC transporter	COG1126	GO:0005524|ATP binding;GO:0016887|ATPase activity;	GO:0006200|ATP catabolic process;	_	K17063	bgtA	path:ko02010	slr1735	Chr	ATP-binding subunit of the ABC-type Bgt permease for basic amino acids and glutamine
sll1626	gene1231	2747.66	2138.89	2728.81	3144.45	3215.09	2604.83	2251.29	2230.22	1892.29	2185.57	2290.19	1924.14	2538.45	2988.12	2124.6	2133.3	0.25	0.138	0.272	no	0.01	0.626	0.686	no	-0.25	0.148	0.331	no	-0.49	0.0195	0.0373	no	SGL_RS08040	SGL_RS08040	SOS function regulatory protein	SOS function regulatory protein [Synechocystis sp. PCC 6803]	_	SOS function regulatory protein	COG1974	GO:0004252|serine-type endopeptidase activity;GO:0003677|DNA binding;	GO:0006508|proteolysis;GO:0006281|DNA repair;GO:0006355|regulation of transcription, DNA-templated;GO:0006260|DNA replication;GO:0009432|SOS response;	_	K01356	lexA	_	sll1626	Chr	LexA repressor
sll1625	gene1232	76.22	80.81	53.08	43.14	54.1	59.22	66.85	65.56	73.25	65.86	65	68.91	70.0367	52.1533	68.5533	66.59	-0.41	0.0417	0.112	no	-0.04	0.784	0.821	no	-0.02	0.97	1	no	0.35	0.00672	0.0142	no	SGL_RS08045	SGL_RS08045	(2Fe-2S)-binding protein	(2Fe-2S)-binding protein [Synechocystis sp. PCC 6803]	RecName: Full=Succinate dehydrogenase [ubiquinone]	succinate dehydrogenase iron-sulfur subunit	COG0479	GO:0009055|electron carrier activity;GO:0051536|iron-sulfur cluster binding;GO:0016491|oxidoreductase activity;	GO:0006099|tricarboxylic acid cycle;	_	K00240	sdhB, frdB	path:ko00020;path:ko00190;path:ko00650;path:ko00720;path:ko01100;path:ko01110;path:ko01120;path:ko01130;path:ko01200	sll1625	Chr	succinate dehydrogenase iron- sulphur protein subunit
_	gene1233	16.27	3.93	0	0	4.18	0	7.44	3.4	0	6.08	3.38	0	6.73333	1.39333	3.61333	3.15333	0	1	1	no	0	1	1	no	0	1	1	no	0	1	1	no	SGL_RS08050	SGL_RS08050	hypothetical protein	_	_	_	_	_	_	_	_	_	_
sll1624	gene1234	195.58	190.85	176.26	139.63	166.58	174.41	167.44	179.45	194.18	362.56	379.61	320.18	187.563	160.207	180.357	354.117	-0.22	0.293	0.462	no	0.97	3.55e-16	1.88e-15	no	-0.05	0.842	0.937	no	1.14	1.07e-12	1.08e-11	up	SGL_RS08055	SGL_RS08055	two-component system response regulator	chemotaxis protein CheY [Synechocystis sp. PCC 6803]	RecName: Full=Cyclic di-GMP phosphodiesterase response regulator RpfG [Xanthomonas campestris pv. campestris str. 8004]	regulatory components of sensory transduction system	COG3437	GO:0046872|metal ion binding;GO:0008081|phosphoric diester hydrolase activity;GO:0000156|phosphorelay response regulator activity;	GO:0000160|phosphorelay signal transduction system;GO:0008152|metabolic process;GO:0035556|intracellular signal transduction;	_	K07814	K07814	_	sll1624	Chr	two-component response regulator
sll1623	gene1235	25.9	19.74	14.8	19.04	16.03	25.83	14.02	9.98	15.13	19.5	17.79	21.94	20.1467	20.3	13.0433	19.7433	0.06	0.777	0.873	no	0.6	0.00407	0.00714	no	-0.58	0.0318	0.11	no	-0.04	1	1	no	SGL_RS08060	SGL_RS08060	LuxR family transcriptional regulator	LuxR family transcriptional regulator [Synechocystis sp. PCC 6803]	RecName: Full=ABC transporter I family member 10, chloroplastic; Short=ABC transporter ABCI.10; Short=AtABCI10; AltName: Full=Non-intrinsic ABC protein 13; AltName	ABC transporter	COG1122	GO:0005524|ATP binding;GO:0016887|ATPase activity;	GO:0006200|ATP catabolic process;	_	K16786	ecfA1	path:ko02010	sll1623	Chr	ABC transporter ATP-binding protein
slr1736	gene1236	20.88	17.8	15.63	21.62	19.09	25.02	15.58	17.94	18.24	16.04	10.37	19.65	18.1033	21.91	17.2533	15.3533	0.3	0.101	0.219	no	-0.16	0.727	0.776	no	-0.04	0.903	0.971	no	-0.5	0.057	0.0962	no	SGL_RS08065	SGL_RS08065	homogentisate phytyltransferase	tocopherol phytyltransferase [Synechocystis sp. PCC 6803]	RecName: Full=Probable homogentisate phytyltransferase 1, chloroplastic; AltName: Full=Vitamin E pathway gene 2-1 protein; Short=OsVTE2-1; Flags: Precursor [Oryza	tocopherol phytyltransferase	COG0382	GO:0004659|prenyltransferase activity;	GO:0010189|vitamin E biosynthetic process;	GO:0016021|integral component of membrane;	K09833	HPT, HGGT, ubiA	path:ko00130;path:ko01100;path:ko01110	slr1736	Chr	homogentisate phytyltransferase
slr1737	gene1237	10.75	10.22	14.41	22.24	15.78	24.34	13.08	11.6	15.31	20.9	19.44	16.31	11.7933	20.7867	13.33	18.8833	0.8	0.000452	0.00295	no	0.5	0.0022	0.00399	no	0.17	0.417	0.641	no	-0.14	0.561	0.649	no	SGL_RS08070	SGL_RS08070	hypothetical protein	hypothetical protein [Synechocystis sp. PCC 6803]	RecName: Full=Probable tocopherol cyclase, chloroplastic; AltName: Full=Vitamin E pathway gene 1 protein; Flags: Precursor [Oryza sativa Japonica Group]	hypothetical protein	_	GO:0009976|tocopherol cyclase activity;	GO:0008152|metabolic process;	_	K09834	VTE1, SXD1	path:ko00130;path:ko01100;path:ko01110	slr1737	Chr	hypothetical protein
sll1621	gene1238	2190.26	2672.48	2975.83	6695.58	3472.8	3422.02	2201.32	1944.75	2009.69	4144.62	2122.28	2495.6	2612.86	4530.13	2051.92	2920.83	0.76	0.00257	0.012	no	0.53	0.00554	0.00949	no	-0.38	0.0327	0.112	no	-0.6	0.0426	0.0752	no	SGL_RS08075	SGL_RS08075	peroxiredoxin	peroxiredoxin [Synechocystis sp. PCC 6803]	RecName: Full=Putative peroxiredoxin sll1621; AltName: Full=Thioredoxin reductase [Synechocystis sp. PCC 6803 substr. Kazusa]	membrane protein	COG0678	GO:0042802|identical protein binding;GO:0004601|peroxidase activity;GO:0051920|peroxiredoxin activity;	GO:0006979|response to oxidative stress;GO:0055114|oxidation-reduction process;	_	K03386	E1.11.1.15, PRDX, ahpC	_	sll1621	Chr	AhpC/TSA family protein
slr1738	gene1239	172.96	146.73	151.65	360.51	315.38	404.63	136.25	151.34	152.06	715.3	758.16	899.38	157.113	360.173	146.55	790.947	1.21	4.65e-15	4.63e-13	up	2.43	1.04e-66	3.87e-65	up	-0.08	0.588	0.77	no	1.13	1.38e-10	1.11e-09	up	SGL_RS08080	SGL_RS08080	transcriptional repressor	transcriptional regulator [Synechocystis sp. PCC 6803]	RecName: Full=Ferric uptake regulation protein 1; Short=Ferric uptake regulator 1	hypothetical protein	COG0735	GO:0003677|DNA binding;GO:0003700|sequence-specific DNA binding transcription factor activity;	GO:0006355|regulation of transcription, DNA-templated;	GO:0005667|transcription factor complex;	K09825	perR	_	slr1738	Chr	transcription regulator Fur family
slr0238	gene124	71.65	78.41	49.39	41.11	53.05	99.12	86.32	86.09	95.03	64.67	48.04	70.61	66.4833	64.4267	89.1467	61.1067	-0.02	0.945	0.981	no	-0.54	0.00616	0.0105	no	0.43	0.0109	0.0492	no	-0.08	1	1	no	SGL_RS02495	SGL_RS02495	hypothetical protein	hypothetical protein [Synechocystis sp. PCC 6803]	_	hypothetical protein	_	_	_	_	_	_	_	slr0238	Chr	hypothetical protein
sll1620	gene1240	100.34	104.01	98.04	216.21	178.87	241.25	95.12	88.54	94	418.88	480.2	578.73	100.797	212.11	92.5533	492.603	1.07	7.24e-12	3.66e-10	up	2.41	2.27e-57	6.48e-56	up	-0.12	0.49	0.698	no	1.21	1.12e-11	1.01e-10	up	SGL_RS08085	SGL_RS08085	hypothetical protein	hypothetical protein BEST7613_2599 [Bacillus subtilis BEST7613]	_	hypothetical protein	COG4446	_	_	_	_	_	_	sll1620	Chr	hypothetical protein
slr1739	gene1241	1394.89	1100.77	1263.17	2461.79	2378.11	2536.31	1318.22	1246.52	1195.66	7416.72	7967.21	7557.54	1252.94	2458.74	1253.47	7647.16	0.99	4.57e-08	1.01e-06	no	2.61	1.79e-76	8.57e-75	up	0.02	0.913	0.977	no	1.63	1.55e-17	2.55e-16	up	SGL_RS08090	SGL_RS08090	photosystem II reaction center protein Psb28	photosystem II protein [Synechocystis sp. PCC 6803]	RecName: Full=Photosystem II reaction center Psb28 protein; AltName: Full=Photosystem II 13 kDa protein; AltName: Full=Photosystem II reaction center W protein [S	photosystem II protein	_	_	GO:0015979|photosynthesis;	GO:0009654|photosystem II oxygen evolving complex;	K08904	psb28-2	path:ko00195;path:ko01100	slr1739	Chr	photosystem II 13 kDa protein homolog
slr1740	gene1242	193.91	150.3	153.34	195.38	227.98	231.27	167.87	174.78	197.59	844.79	1097.61	868.05	165.85	218.21	180.08	936.817	0.43	0.00736	0.0284	no	2.37	1.31e-60	4.06e-59	up	0.15	0.286	0.505	no	2.09	2.55e-27	8.72e-26	up	SGL_RS08095	SGL_RS08095	peptide ABC transporter substrate-binding protein	peptide ABC transporter substrate-binding protein [Synechocystis sp. PCC 6803]	RecName: Full=Oligopeptide-binding protein AppA; Flags: Precursor	extracellular solute-binding protein	COG0747	GO:0005215|transporter activity;	GO:0006810|transport;	_	K02035	ABC.PE.S	_	slr1740	Chr	oligopeptide binding protein of ABC transporter
sll1618	gene1244	50.17	56.31	40.75	65.92	54.29	110.18	34.97	29.09	32.61	82.94	64.84	81.69	49.0767	76.7967	32.2233	76.49	0.65	0.00134	0.00701	no	1.26	5.1e-15	2.5e-14	up	-0.61	0.0013	0.00869	no	0	0.845	0.893	no	SGL_RS08105	SGL_RS08105	hypothetical protein	hypothetical protein [Synechocystis sp. PCC 6803]	_	hypothetical protein	_	_	_	_	_	_	_	sll1618	Chr	hypothetical protein
slr1742	gene1245	11.94	19.89	13.85	16.37	16.96	18.74	16.81	13.31	14.74	16.24	10.01	10.78	15.2267	17.3567	14.9533	12.3433	0.15	0.319	0.489	no	-0.26	0.449	0.518	no	-0.07	1	1	no	-0.48	0.0726	0.118	no	SGL_RS08110	SGL_RS08110	hypothetical protein	hypothetical protein [Synechocystis sp. PCC 6803]	_	hypothetical protein	COG3442	GO:0003824|catalytic activity;	GO:0009236|cobalamin biosynthetic process;	_	K07009	K07009	_	slr1742	Chr	probable cobyric acid synthase
slr1743	gene1246	31.39	47.02	28.96	55	36.2	69.26	32.9	29.27	28.77	185.23	141.99	215.55	35.79	53.4867	30.3133	180.923	0.56	0.00314	0.0142	no	2.59	1.23e-51	2.87e-50	up	-0.26	0.269	0.488	no	1.76	5.59e-16	8.06e-15	up	SGL_RS08115	SGL_RS08115	NADH dehydrogenase	NADH dehydrogenase [Synechocystis sp. PCC 6803]	RecName: Full=Alternative NAD(P)H-ubiquinone oxidoreductase C1, chloroplastic/mitochondrial; AltName: Full=Alternative NADH dehydrogenase NDC1; AltName: Full=NADH:	NADH dehydrogenase	COG1252	GO:0050660|flavin adenine dinucleotide binding;GO:0016491|oxidoreductase activity;	GO:0055114|oxidation-reduction process;	_	K03885	ndh	path:ko00190	slr1743	Chr	type 2 NADH dehydrogenase NdbB
slr1744	gene1247	230.4	217.16	227.56	313.3	301.97	351.85	176.92	183.24	161.9	339.7	316.33	318.1	225.04	322.373	174.02	324.71	0.52	0.000497	0.00316	no	0.9	1.08e-12	4.51e-12	no	-0.37	0.0134	0.0576	no	0.01	0.91	0.942	no	SGL_RS08120	SGL_RS08120	N-acetylmuramoyl-L-alanine amidase	N-acetylmuramoyl-L-alanine amidase [Synechocystis sp. PCC 6803]	RecName: Full=Sporulation-specific N-acetylmuramoyl-L-alanine amidase; AltName: Full=Autolysin; AltName: Full=Cell wall hydrolase [Bacillus subtilis subsp. subtilis s	N-acetylmuramoyl-L-alanine amidase	COG0860	GO:0008745|N-acetylmuramoyl-L-alanine amidase activity;	GO:0009252|peptidoglycan biosynthetic process;GO:0009253|peptidoglycan catabolic process;	GO:0030288|outer membrane-bounded periplasmic space;	K01448	E3.5.1.28B, amiA, amiB, amiC	path:ko01503	slr1744	Chr	N-acetylmuramoyl-L-alanine amidase, periplasmic protein
slr1746	gene1248	85.68	80.45	65.8	100.28	97.2	116.35	62.69	56.61	57.15	72.57	65.98	75.4	77.31	104.61	58.8167	71.3167	0.45	0.00092	0.00526	no	0.28	0.00865	0.0143	no	-0.38	0.0141	0.0597	no	-0.55	0.000285	0.000837	no	SGL_RS08125	SGL_RS08125	glutamate racemase	glutamate racemase [Synechocystis sp. PCC 6803]	RecName: Full=Glutamate racemase [Synechocystis sp. PCC 6803 substr. Kazusa]	glutamate racemase; Provides the (R)-glutamate required for cell wall biosynthesis (By similarity)	COG0796	GO:0008881|glutamate racemase activity;	GO:0006541|glutamine metabolic process;GO:0009252|peptidoglycan biosynthetic process;GO:0008360|regulation of cell shape;	_	K01776	murI	path:ko00471;path:ko01100	slr1746	Chr	glutamate racemase
slr1747	gene1249	11.52	9.91	11.4	17.95	11.67	19.86	8.65	10.11	10.02	190.39	171.39	255.8	10.9433	16.4933	9.59333	205.86	0.6	0.00628	0.025	no	4.41	3.49e-114	5.45e-112	up	-0.18	0.466	0.68	no	3.64	6.55e-56	1.57e-53	up	SGL_RS08130	SGL_RS08130	cell death suppressor protein Lls1	cell death suppressor protein Lls1 [Synechocystis sp. PCC 6803]	RecName: Full=Pheophorbide a oxygenase, chloroplastic; Short=AtPaO; Short=Pheide a oxygenase; AltName: Full=Accelerated cell death 1; AltName: Full=Lethal leaf-spot	hypothetical protein	COG4638	GO:0051537|2 iron, 2 sulfur cluster binding;GO:0046872|metal ion binding;GO:0010277|chlorophyllide a oxygenase [overall] activity;	GO:0055114|oxidation-reduction process;	_	_	_	_	slr1747	Chr	cell death suppressor protein Lls1 homolog
ssl0426	gene125	198.47	196.39	245.91	134.1	224.81	162.99	263.6	198.18	229.52	153.6	195.4	140.62	213.59	173.967	230.433	163.207	-0.3	0.217	0.375	no	-0.5	0.00744	0.0124	no	0.1	0.492	0.699	no	-0.11	0.732	0.798	no	SGL_RS02500	SGL_RS02500	transposase	transposase [Synechocystis sp. PCC 6803]	_	transposase	COG3335	GO:0003677|DNA binding;	_	_	K07494	K07494	_	ssl0426	Chr	putative transposase [ISY100t(partial copy): 141097 - 141410]
slr0851	gene1250	31.28	27.19	25.95	52.16	45.23	62.57	26.03	25.79	24.22	231.17	227.16	314.98	28.14	53.32	25.3467	257.77	0.94	4.49e-09	1.21e-07	no	3.34	1.42e-83	8.82e-82	up	-0.13	0.491	0.699	no	2.27	2.48e-31	1.06e-29	up	SGL_RS08135	SGL_RS08135	pyridine nucleotide-disulfide oxidoreductase	FAD-dependent pyridine nucleotide-disulfide oxidoreductase [Synechocystis sp. PCC 6803]	RecName: Full=External NADH-ubiquinone oxidoreductase 2, mitochondrial; AltName: Full=External NADH dehydrogenase 2; Flags: Precursor [Saccharomyces cerevisiae S288	NADH dehydrogenase	COG1252	GO:0050660|flavin adenine dinucleotide binding;GO:0016491|oxidoreductase activity;	GO:0055114|oxidation-reduction process;	_	K03885	ndh	path:ko00190	slr0851	Chr	type 2 NADH dehydrogenase
slr0852	gene1251	339.6	343.34	289.3	425.23	565.01	513.66	617.05	814.24	657.07	349.04	335.33	397.36	324.08	501.3	696.12	360.577	0.64	5e-06	6.45e-05	no	-0.95	3.71e-09	1.2e-08	no	1.11	5.08e-15	2.2e-13	up	-0.48	0.00474	0.0104	no	SGL_RS08140	SGL_RS08140	hypothetical protein	hypothetical protein [Synechocystis sp. PCC 6803]	_	hypothetical protein	_	_	_	_	_	_	_	slr0852	Chr	hypothetical protein
slr0853	gene1252	158.44	148.94	88.43	106.51	141.89	151.52	182.64	208.44	218.67	155.26	138.93	174.91	131.937	133.307	203.25	156.367	0.05	0.695	0.815	no	-0.38	0.0247	0.0377	no	0.66	0.00019	0.00165	no	0.23	0.0848	0.135	no	SGL_RS08145	SGL_RS08145	ribosomal-protein-alanine N-acetyltransferase RimI	alanine acetyltransferase [Synechocystis sp. PCC 6803]	_	ribosomal-protein-alanine acetyltransferase	COG0456	GO:0008080|N-acetyltransferase activity;	GO:0006474|N-terminal protein amino acid acetylation;GO:0042967|acyl-carrier-protein biosynthetic process;	_	K03789	rimI	_	slr0853	Chr	ribosomal-protein-alanine acetyltransferase
slr0854	gene1253	82.9	79.84	82.65	85.88	81.38	93.4	87.59	76.51	92.69	122.88	98.2	112.58	81.7967	86.8867	85.5967	111.22	0.09	0.243	0.406	no	0.38	0.00052	0.00102	no	0.07	0.447	0.663	no	0.36	0.0223	0.0424	no	SGL_RS08150	SGL_RS08150	deoxyribodipyrimidine photo-lyase	deoxyribodipyrimidine photo-lyase [Synechocystis sp. PCC 6803]	RecName: Full=Deoxyribodipyrimidine photo-lyase; AltName: Full=DNA photolyase; AltName: Full=Photoreactivating enzyme [Synechocystis sp. PCC 6803 substr. Kazusa]	deoxyribopyrimidine photolyase; Involved in repair of UV radiation-induced DNA damage. Exhib [...]	COG0415	GO:0003904|deoxyribodipyrimidine photo-lyase activity;GO:0003677|DNA binding;GO:0000166|nucleotide binding;	GO:0006281|DNA repair;GO:0018298|protein-chromophore linkage;	_	K01669	phrB	_	slr0854	Chr	DNA photolyase
sll0858	gene1254	169.58	165.02	163.77	306.39	294.96	344.94	144.36	140.83	124.55	362.57	275.91	293.82	166.123	315.43	136.58	310.767	0.93	1.3e-11	6.28e-10	no	1.2	2.53e-18	1.5e-17	up	-0.28	0.0591	0.17	no	-0.01	0.96	0.979	no	SGL_RS08155	SGL_RS08155	hypothetical protein	hypothetical protein [Synechocystis sp. PCC 6803]	_	hypothetical protein	COG3678	_	_	GO:0042597|periplasmic space;	_	_	_	sll0858	Chr	hypothetical protein
sll0857	gene1255	221.57	191.05	178.43	283.7	223.64	298.23	118.96	101.75	100.11	245.99	175.4	235.93	197.017	268.523	106.94	219.107	0.47	0.00297	0.0135	no	1.05	9.38e-12	3.64e-11	up	-0.87	1.44e-08	2.93e-07	no	-0.28	0.125	0.188	no	SGL_RS08160	SGL_RS08160	hypothetical protein	hypothetical protein [Synechocystis sp. PCC 6803]	_	_	_	_	_	_	_	_	_	sll0857	Chr	unknown protein
sll0856	gene1256	303.98	249.68	275.82	447.56	458.11	547.59	180.6	143.43	130.76	399.59	270.76	346.7	276.493	484.42	151.597	339.017	0.83	2.78e-08	6.35e-07	no	1.18	1.65e-12	6.82e-12	up	-0.86	1.3e-07	2.27e-06	no	-0.5	0.00569	0.0122	no	SGL_RS08165	SGL_RS08165	RNA polymerase sigma factor	RNA polymerase sigma factor [Synechocystis sp. PCC 6803]	_	RNA polymerase sigma factor	COG1595	GO:0003677|DNA binding;GO:0016987|sigma factor activity;GO:0003700|sequence-specific DNA binding transcription factor activity;	GO:0006355|regulation of transcription, DNA-templated;GO:0006352|DNA-templated transcription, initiation;	GO:0005667|transcription factor complex;	K03088	SIG3.2, rpoE	_	sll0856	Chr	RNA polymerase ECF-type (group 3) sigma-E factor
sll0855	gene1257	29.13	35.55	34.19	27.85	28.57	33.22	44.22	33.53	47.77	26.63	25.95	23.6	32.9567	29.88	41.84	25.3933	-0.16	0.705	0.822	no	-0.72	1.84e-05	4.24e-05	no	0.32	0.0204	0.0789	no	-0.24	0.171	0.246	no	SGL_RS08170	SGL_RS08170	ClC family H(+)/Cl(-) exchange transporter	Chain A, X-Ray Crystal Structure Of A Slow Cyanobacterial Cl-H+ ANTIPORTER B Chain B, X-Ray Crystal Structure Of A Slow Cyanobacterial Cl-H+ ANTIPORTER g	RecName: Full=H(+)/Cl(-) exchange transporter ClcA [Salmonella enterica subsp. enterica serovar Paratyphi A str. ATCC 9150]	chloride channel protein	COG0038	GO:0005247|voltage-gated chloride channel activity;	GO:0006821|chloride transport;GO:0034220|ion transmembrane transport;GO:0044070|regulation of anion transport;	GO:0016020|membrane;	K03281	TC.CIC	_	sll0855	Chr	putative channel transporter
sll0854	gene1258	54.12	76.25	60.08	43.55	46	50.6	53.77	53.34	62.52	33.99	23.15	24.29	63.4833	46.7167	56.5433	27.1433	-0.46	0.0317	0.0914	no	-1.05	1.16e-09	3.87e-09	down	-0.19	0.359	0.577	no	-0.77	3.46e-05	0.000123	no	SGL_RS08175	SGL_RS08175	hypothetical protein	hypothetical protein [Synechocystis sp. PCC 6803]	_	hypothetical protein	_	_	_	_	_	_	_	sll0854	Chr	hypothetical protein
sll0853	gene1259	59.47	74.34	64.96	51.38	53.36	78.51	57.79	63.09	60.86	33.42	33.48	32.24	66.2567	61.0833	60.58	33.0467	-0.13	0.74	0.844	no	-0.87	3.72e-07	1.01e-06	no	-0.14	0.503	0.709	no	-0.89	2.49e-06	1.09e-05	no	SGL_RS08180	SGL_RS08180	Chromophore lyase CpcS/CpeS 1	chorismate-binding protein [Synechocystis sp. PCC 6803]	RecName: Full=Chromophore lyase CpcS/CpeS 1 [Synechocystis sp. PCC 6803 substr. Kazusa]	hypothetical protein	_	GO:0016829|lyase activity;	GO:0017009|protein-phycocyanobilin linkage;	_	_	_	_	sll0853	Chr	hypothetical protein
slr0239	gene126	35.65	30.79	34.02	14.39	31.78	30.21	38.03	38.92	56.76	46.63	48.97	42.5	33.4867	25.46	44.57	46.0333	-0.37	0.145	0.282	no	0.04	0.435	0.505	no	0.43	0.019	0.0747	no	0.84	1.41e-05	5.37e-05	no	SGL_RS02505	SGL_RS02505	precorrin-4 C(11)-methyltransferase	precorrin methylase [Synechocystis sp. PCC 6803]	RecName: Full=Precorrin-4 C(11)-methyltransferase; AltName: Full=Precorrin-3 methylase [Pseudomonas aeruginosa PAO1]	precorrin methylase	COG2875	GO:0046026|precorrin-4 C11-methyltransferase activity;GO:0043115|precorrin-2 dehydrogenase activity;	GO:0015994|chlorophyll metabolic process;GO:0009236|cobalamin biosynthetic process;GO:0055114|oxidation-reduction process;GO:0032259|methylation;GO:0006779|porphyrin-containing compound biosynthetic process;	_	K05936	cobM, cbiF	path:ko00860;path:ko01100	slr0239	Chr	precorrin-4 C11-methyltransferase
_	gene1260	26.67	18.83	32.77	15.65	9.49	22.45	25.44	31.38	38.44	7.91	18.96	13.33	26.09	15.8633	31.7533	13.4	-0.7	0.101	0.219	no	-1.27	0.000946	0.0018	down	0.3	0.4	0.624	no	-0.27	0.711	0.782	no	SGL_RS08185	SGL_RS08185	hypothetical protein	hypothetical protein [Cyanothece sp. PCC 7425]	_	_	_	_	_	_	_	_	_
slr0856	gene1261	5.9	13.99	10.33	0	8.66	14.74	4.48	13.97	15.35	6.61	11.86	3.74	10.0733	7.8	11.2667	7.40333	-0.4	0.464	0.63	no	-0.65	0.307	0.373	no	0.12	0.795	0.911	no	-0.13	0.934	0.959	no	SGL_RS08190	SGL_RS08190	transposase	transposase [Synechocystis sp. PCC 6803]	_	transposase	COG3335	GO:0003677|DNA binding;	_	_	K07494	K07494	_	slr0856	Chr	putative transposase [ISY100l: 1346125 - 1347070]
slr0857	gene1262	31.06	30.25	40.81	16.06	15.78	20.27	49.31	42.65	54.45	43.88	69.26	52.89	34.04	17.37	48.8033	55.3433	-0.98	0.000572	0.00357	no	0.16	0.19	0.243	no	0.51	0.00702	0.0352	no	1.65	1.04e-11	9.45e-11	up	SGL_RS08195	SGL_RS08195	IS630 family transposase	transposase [Synechocystis sp. PCC 6803]	_	transposase	COG3335	GO:0003677|DNA binding;	_	_	_	_	_	slr0857	Chr	putative transposase [ISY100l: 1346125 - 1347070]
sll0851	gene1263	11628.1	9845.07	11839.1	9200.42	9981.28	7816.47	12470.7	11723.2	10542.7	6830.09	7325.45	6339.03	11104.1	8999.39	11578.9	6831.52	-0.3	0.358	0.529	no	-0.76	2.84e-06	7.08e-06	no	0.07	0.54	0.736	no	-0.4	0.0543	0.0926	no	SGL_RS08200	SGL_RS08200	photosystem II CP43 reaction center protein	Photosystem II reaction center protein [Synechocystis sp. PCC 6803]	RecName: Full=Photosystem II 44 kDa reaction center protein; AltName: Full=PSII 43 kDa protein; AltName: Full=Protein CP-43; AltName: Full=Protein P6 [Synechocysti	photosystem II CP43 protein; The 43 kDa protein (p6) is a component of the core of photosyst [...]	_	GO:0045156|electron transporter, transferring electrons within the cyclic electron transport pathway of photosynthesis activity;GO:0016168|chlorophyll binding;	GO:0009772|photosynthetic electron transport in photosystem II;GO:0018298|protein-chromophore linkage;	GO:0042651|thylakoid membrane;GO:0030076|light-harvesting complex;GO:0016021|integral component of membrane;GO:0030096|plasma membrane-derived thylakoid photosystem II;	K02705	psbC	path:ko00195;path:ko01100	sll0851	Chr	photosystem II CP43 protein
sll0849	gene1264	6193.01	5249.63	6261.5	4680.52	5014.86	3740.6	5985.53	5646.37	4749.21	3000.22	3416.89	2682.84	5901.38	4478.66	5460.37	3033.32	-0.39	0.192	0.343	no	-0.85	1.04e-06	2.69e-06	no	-0.11	0.616	0.789	no	-0.57	0.0101	0.0206	no	SGL_RS08205	SGL_RS08205	photosystem II D2 protein	photosystem II D2 protein [Synechocystis sp. PCC 6803]	RecName: Full=Photosystem II D2 protein; Short=PSII D2 protein; AltName: Full=Photosystem Q(A) protein [Synechocystis sp. PCC 6803 substr. Kazusa]	photosystem II D2 protein	_	GO:0005506|iron ion binding;GO:0045156|electron transporter, transferring electrons within the cyclic electron transport pathway of photosynthesis activity;GO:0016491|oxidoreductase activity;	GO:0009772|photosynthetic electron transport in photosystem II;	GO:0009523|photosystem II;GO:0016021|integral component of membrane;GO:0042651|thylakoid membrane;	K02706	psbD	path:ko00195;path:ko01100	sll0849	Chr	photosystem II reaction center D2 protein
sll0848	gene1265	11.24	17.44	12.6	9.03	7.79	13.22	12.78	13.73	13.73	7.25	7.16	7.15	13.76	10.0133	13.4133	7.18667	-0.48	0.108	0.23	no	-0.89	2.01e-05	4.61e-05	no	-0.07	1	1	no	-0.48	0.0684	0.113	no	SGL_RS08210	SGL_RS08210	chromosomal replication initiator protein DnaA	chromosomal replication initiation protein [Synechocystis sp. PCC 6803]	RecName: Full=Chromosomal replication initiator protein DnaA [Synechocystis sp. PCC 6803 substr. Kazusa]	chromosomal replication initiation protein; Plays an important role in the initiation and re [...]	COG0593	GO:0003688|DNA replication origin binding;GO:0005524|ATP binding;GO:0017111|nucleoside-triphosphatase activity;	GO:0006275|regulation of DNA replication;GO:0006270|DNA replication initiation;	GO:0046809|replication compartment;GO:0005737|cytoplasm;	K02313	dnaA	path:ko02020;path:ko04112	sll0848	Chr	chromosomal replication initiator protein DnaA
sll0847	gene1266	42.44	62.42	48.12	20.1	35.28	31.66	34.25	44.08	46.72	13.4	24.98	16.21	50.9933	29.0133	41.6833	18.1967	-0.83	0.00225	0.0107	no	-1.22	1.52e-05	3.53e-05	down	-0.31	0.181	0.38	no	-0.7	0.0358	0.0643	no	SGL_RS08215	SGL_RS08215	membrane protein	hypothetical protein [Synechocystis sp. PCC 6803]	_	hypothetical protein	COG2149	_	_	_	K00389	yidH	_	sll0847	Chr	unknown protein
slr0861	gene1267	89.83	113.22	79.92	54.57	70.23	78.09	102.97	112.16	100.36	64.35	58.6	63.58	94.3233	67.63	105.163	62.1767	-0.48	0.00756	0.029	no	-0.75	6.18e-08	1.8e-07	no	0.15	0.155	0.341	no	-0.12	0.508	0.6	no	SGL_RS08220	SGL_RS08220	phosphoribosylglycinamide formyltransferase 2	phosphoribosylglycinamide formyltransferase [Synechocystis sp. PCC 6803]	RecName: Full=Phosphoribosylglycinamide formyltransferase 2; Short=GART 2; AltName: Full=5'-phosphoribosylglycinamide transformylase 2; AltName: Full=Formate-depende	phosphoribosylglycinamide formyltransferase 2; Catalyzes two reactions: the first one is the [...]	COG0027	GO:0000287|magnesium ion binding;GO:0005524|ATP binding;GO:0016874|ligase activity;GO:0043815|phosphoribosylglycinamide formyltransferase 2 activity;GO:0004644|phosphoribosylglycinamide formyltransferase activity;	GO:0006189|'de novo' IMP biosynthetic process;GO:0009256|10-formyltetrahydrofolate metabolic process;GO:0006144|purine nucleobase metabolic process;	_	K08289	purT	path:ko00230;path:ko00670;path:ko01100;path:ko01110;path:ko01130	slr0861	Chr	glycinamide ribonucleotide transformylase
sll0846	gene1268	1195.48	1380.29	902.23	796.36	1300.01	835.45	2711.62	2873.53	2677.85	1544.27	1653	2107.01	1159.33	977.273	2754.33	1768.09	-0.24	0.421	0.59	no	-0.64	0.000253	0.000514	no	1.25	9.54e-17	4.69e-15	up	0.85	0.000143	0.00045	no	SGL_RS08225	SGL_RS08225	hypothetical protein	hypothetical protein [Synechocystis sp. PCC 6803]	_	hypothetical protein	COG3339	_	_	_	_	_	_	sll0846	Chr	hypothetical protein
slr0862	gene1269	11.64	13.13	10.39	10.03	6.81	13.91	7.33	15.06	12.48	10.53	8.4	5.4	11.72	10.25	11.6233	8.11	-0.19	0.704	0.822	no	-0.52	0.166	0.214	no	0	0.967	1	no	-0.33	0.345	0.443	no	SGL_RS08230	SGL_RS08230	LmbP protein	LmbP protein [Synechocystis sp. PCC 6803]	_	LmbP protein	COG2605	GO:0005524|ATP binding;GO:0016301|kinase activity;	GO:0016310|phosphorylation;	_	K07031	hddA	path:ko00540	slr0862	Chr	probable sugar kinase
slr0240	gene127	783.08	727.63	657.56	322.98	567.52	494.9	497.9	579.98	707.86	269.57	307.92	290.92	722.757	461.8	595.247	289.47	-0.63	0.000813	0.00476	no	-1.05	6.28e-13	2.68e-12	down	-0.26	0.0636	0.179	no	-0.69	0.00017	0.000526	no	SGL_RS02510	SGL_RS02510	hypothetical protein	hypothetical protein [Synechocystis sp. PCC 6803]	_	hypothetical protein	COG3682	GO:0003677|DNA binding;	GO:0045892|negative regulation of transcription, DNA-templated;	_	_	_	_	slr0240	Chr	transcriptional regulator
slr0863	gene1270	153.42	155.56	137.82	100.86	119.07	131.87	152.67	124.19	160.98	142.13	160.55	161.99	148.933	117.267	145.947	154.89	-0.34	0.0612	0.151	no	0.08	0.23	0.288	no	-0.03	0.972	1	no	0.39	0.0049	0.0107	no	SGL_RS08235	SGL_RS08235	Metalloprotease slr0863	hypothetical protein [Synechocystis sp. PCC 6803]	RecName: Full=Metalloprotease slr0863 [Synechocystis sp. PCC 6803 substr. Kazusa]	hypothetical protein	COG0312	GO:0008237|metallopeptidase activity;	GO:0006508|proteolysis;	_	K03568	tldD	_	slr0863	Chr	hypothetical protein
sll0844	gene1271	339.61	321.58	285.94	238.37	290.7	308.51	287.81	292.92	361.77	371.42	382.24	354.6	315.71	279.193	314.167	369.42	-0.16	0.54	0.696	no	0.23	0.0157	0.0247	no	0.01	0.86	0.947	no	0.4	0.01	0.0204	no	SGL_RS08240	SGL_RS08240	tRNA 2-thiouridine(34) synthase MnmA	thiouridylase [Synechocystis sp. PCC 6803]	RecName: Full=tRNA-specific 2-thiouridylase MnmA [Synechocystis sp. PCC 6803 substr. Kazusa]	tRNA-specific 2-thiouridylase MnmA; Catalyzes the 2-thiolation of uridine at the wobble posi [...]	COG0482	GO:0005524|ATP binding;GO:0008168|methyltransferase activity;GO:0016783|sulfurtransferase activity;GO:0000049|tRNA binding;	GO:0006400|tRNA modification;GO:0032259|methylation;	GO:0005737|cytoplasm;	K00566	mnmA, trmU, TRMU	path:ko04122	sll0844	Chr	tRNA (5-methylaminomethyl-2-thiouridylate)-methyltransferase
sll0843	gene1272	242.63	191.13	212.59	456.87	464.82	496.06	211.31	282.52	211.5	1201.49	1361.62	1286.57	215.45	472.583	235.11	1283.23	1.15	3.24e-11	1.42e-09	up	2.44	2.42e-53	6.31e-52	up	0.15	0.325	0.541	no	1.44	9.32e-15	1.17e-13	up	SGL_RS08245	SGL_RS08245	hypothetical protein	hypothetical protein [Synechocystis sp. PCC 6803]	_	hypothetical protein	_	GO:0016788|hydrolase activity, acting on ester bonds;	GO:0008152|metabolic process;	_	_	_	_	sll0843	Chr	unknown protein
sll0842	gene1273	69.17	62.3	69.6	54.38	70.22	72.42	59.87	65.81	63.84	61.45	55.79	51.57	67.0233	65.6733	63.1733	56.27	-0.02	0.767	0.866	no	-0.17	0.449	0.518	no	-0.08	0.694	0.844	no	-0.22	0.155	0.226	no	SGL_RS08250	SGL_RS08250	alpha-amylase	alpha-amylase [Synechocystis sp. PCC 6803]	RecName: Full=Neopullulanase 2; AltName: Full=Alpha-amylase II; AltName: Full=TVA II	neopullulanase	COG0366	GO:0043169|cation binding;GO:0003824|catalytic activity;	GO:0005975|carbohydrate metabolic process;	_	K01234	E3.2.1.135, nplT	_	sll0842	Chr	neopullulanase
slr0864	gene1274	53.85	83.5	71.33	37.93	42.92	57.58	81.44	60.36	75.3	78.54	82.36	90.73	69.56	46.1433	72.3667	83.8767	-0.62	0.00157	0.00798	no	0.22	0.0401	0.0592	no	0.02	0.575	0.76	no	0.85	5.2e-10	3.84e-09	no	SGL_RS08255	SGL_RS08255	lysophospholipase	lysophospholipase [Synechocystis sp. PCC 6803]	RecName: Full=ABC transporter F family member 5; Short=ABC transporter ABCF.5; Short=AtABCF5; AltName: Full=GCN20-type ATP-binding cassette protein GCN5 [Arabidopsi	ABC transporter	COG0488	GO:0005524|ATP binding;GO:0016887|ATPase activity;	GO:0006200|ATP catabolic process;	_	K06158	ABCF3	_	slr0864	Chr	ATP-binding protein of ABC transporter
slr0865	gene1275	51.92	52.86	49.29	22.41	34.68	46.74	67.24	62.11	69.49	57.71	63.76	64.99	51.3567	34.61	66.28	62.1533	-0.56	0.00342	0.0151	no	-0.1	0.897	0.922	no	0.37	0.00227	0.014	no	0.83	1.18e-07	6.45e-07	no	SGL_RS08260	SGL_RS08260	dimethylhistidine N-methyltransferase	methyltransferase [Synechocystis sp. PCC 6803]	RecName: Full=Histidine-specific methyltransferase EgtD; AltName: Full=Histidine-alpha-N-methyltransferase [Mycobacterium smegmatis str. MC2 155]	hypothetical protein	COG4301	_	_	_	_	_	_	slr0865	Chr	hypothetical protein
sll0839	gene1276	32.4	55.33	44.94	53.13	37.75	59.27	73.24	75.74	77.89	103.3	92.23	108.61	44.2233	50.05	75.6233	101.38	0.13	0.285	0.454	no	0.43	0.000161	0.000334	no	0.73	6.62e-06	8.19e-05	no	1.02	3.09e-08	1.85e-07	up	SGL_RS08265	SGL_RS08265	hypothetical protein	hypothetical protein [Synechocystis sp. PCC 6803]	_	hypothetical protein	_	_	_	_	_	_	_	sll0839	Chr	hypothetical protein
sll0838	gene1277	105.5	108.73	98.81	104.47	91.36	133.95	127.05	100.93	112.54	182.66	147.83	179.14	104.347	109.927	113.507	169.877	0.08	0.355	0.526	no	0.59	4.6e-06	1.12e-05	no	0.12	0.273	0.492	no	0.63	4.25e-05	0.000148	no	SGL_RS08270	SGL_RS08270	orotidine 5'-phosphate decarboxylase	orotidine 5'-phosphate decarboxylase [Synechocystis sp. PCC 6803]	RecName: Full=Orotidine 5'-phosphate decarboxylase; AltName: Full=OMP decarboxylase; Short=OMPDCase; Short=OMPdecase [Synechocystis sp. PCC 6803 substr. Kazusa]	orotidine 5'-phosphate decarboxylase; Catalyzes the decarboxylation of orotidine 5'- monopho [...]	COG0284	GO:0004590|orotidine-5'-phosphate decarboxylase activity;	GO:0044205|'de novo' UMP biosynthetic process;GO:0006207|'de novo' pyrimidine nucleobase biosynthetic process;	_	K01591	pyrF	path:ko00240;path:ko01100	sll0838	Chr	orotidine 5' monophosphate decarboxylase
sll0837	gene1278	225.2	238.2	187.54	192.43	191.31	236.07	198.24	201.83	200.65	285.2	264.42	266.25	216.98	206.603	200.24	271.957	-0.06	0.958	0.99	no	0.44	2.35e-05	5.35e-05	no	-0.11	0.525	0.724	no	0.4	0.00719	0.0151	no	SGL_RS08275	SGL_RS08275	hypothetical protein	hypothetical protein [Synechocystis sp. PCC 6803]	_	hypothetical protein	COG0457	_	_	GO:0030288|outer membrane-bounded periplasmic space;	_	_	_	sll0837	Chr	periplasmic protein, function unknown
slr0867	gene1279	15.11	18.89	13.21	14.94	18.93	21.54	11.97	9	13.02	19.15	18.62	15.75	15.7367	18.47	11.33	17.84	0.23	0.244	0.409	no	0.65	0.00279	0.00499	no	-0.48	0.0954	0.243	no	-0.06	0.964	0.983	no	SGL_RS08280	SGL_RS08280	hypothetical protein	hypothetical protein [Synechocystis sp. PCC 6803]	_	hypothetical protein	_	_	_	_	_	_	_	slr0867	Chr	unknown protein
slr0241	gene128	618.24	672.11	720.62	324.42	457.03	408.49	681.47	575.18	702.55	233.51	259.5	248.1	670.323	396.647	653.067	247.037	-0.76	0.000154	0.00121	no	-1.41	1.47e-22	1.09e-21	down	-0.05	0.939	0.99	no	-0.69	0.000126	0.000403	no	SGL_RS02515	SGL_RS02515	hypothetical protein	hypothetical protein [Synechocystis sp. PCC 6803]	_	hypothetical protein	COG0501	GO:0004222|metalloendopeptidase activity;	GO:0006508|proteolysis;	GO:0016020|membrane;	_	_	_	slr0241	Chr	hypothetical protein
slr0868	gene1280	29.54	19.73	14.2	16.34	18.67	25.32	29.7	33.56	27.81	26.47	19.7	23.59	21.1567	20.11	30.3567	23.2533	0	1	1	no	-0.37	0.277	0.339	no	0.58	0.0849	0.223	no	0.21	0.459	0.554	no	SGL_RS08285	SGL_RS08285	hypothetical protein	hypothetical protein BEST7613_2637 [Synechocystis sp. PCC 6803]	_	hypothetical protein	COG0515	GO:0005524|ATP binding;GO:0004672|protein kinase activity;	GO:0006468|protein phosphorylation;	_	_	_	_	slr0868	Chr	unknown protein
slr0869	gene1281	41.77	41.24	43.09	22.98	32.84	38.2	43.65	42.84	40.01	21.21	27.18	16.76	42.0333	31.34	42.1667	21.7167	-0.42	0.0161	0.0534	no	-0.96	2.25e-08	6.79e-08	no	0	0.757	0.885	no	-0.55	0.00428	0.0095	no	SGL_RS08290	SGL_RS08290	hypothetical protein	hypothetical protein [Synechocystis sp. PCC 6803]	_	hypothetical protein	COG0699	GO:0005525|GTP binding;GO:0003924|GTPase activity;	GO:0008053|mitochondrial fusion;GO:0006184|GTP catabolic process;	_	_	_	_	slr0869	Chr	hypothetical protein
slr0870	gene1282	24.1	16.9	7.08	4.41	10.91	15.59	9.01	16.05	18.44	4.89	4.86	3.82	16.0267	10.3033	14.5	4.52333	-0.54	0.221	0.38	no	-1.68	0.000118	0.00025	down	-0.05	0.843	0.937	no	-1.19	0.0189	0.0363	down	SGL_RS08295	SGL_RS08295	hypothetical protein	hypothetical protein [Synechocystis sp. PCC 6803]	_	hypothetical protein	_	_	_	_	_	_	_	slr0870	Chr	hypothetical protein
slr0871	gene1283	16.93	12.65	8.27	5.77	10.97	19.94	13.34	8.48	8.93	6.29	9.73	2.98	12.6167	12.2267	10.25	6.33333	0.03	1	1	no	-0.7	0.146	0.192	no	-0.26	0.539	0.736	no	-0.98	0.0593	0.0996	no	SGL_RS08300	SGL_RS08300	hypothetical protein	hypothetical protein [Synechocystis sp. PCC 6803]	_	_	_	_	_	_	_	_	_	slr0871	Chr	unknown protein
_	gene1284	16.85	9.7	4.54	7.92	7.54	8.41	1.93	5.36	9.62	4.71	0.89	4.9	10.3633	7.95667	5.63667	3.5	-0.28	0.62	0.759	no	-0.66	0.337	0.404	no	-0.74	0.172	0.367	no	-1.12	0.0503	0.087	no	SGL_RS08305	SGL_RS08305	hypothetical protein	hypothetical protein BEST7613_2641 [Synechocystis sp. PCC 6803]	_	_	_	_	_	_	_	_	_
slr0872	gene1285	59.05	62.18	50.33	33.48	39.3	55.35	40.85	45.19	50.28	35.77	40.35	40.98	57.1867	42.71	45.44	39.0333	-0.41	0.0226	0.07	no	-0.23	0.282	0.345	no	-0.32	0.0288	0.104	no	-0.14	0.564	0.651	no	SGL_RS08310	SGL_RS08310	LPS export ABC transporter periplasmic protein LptC	hypothetical protein [Synechocystis sp. PCC 6803]	_	hypothetical protein	_	_	_	_	_	_	_	slr0872	Chr	hypothetical protein
sll1165	gene1286	29.64	35.58	36.99	19.28	19.08	24.4	38.72	35.23	46.62	18.52	21.12	16.73	34.07	20.92	40.19	18.79	-0.72	6.16e-05	0.000545	no	-1.1	5.39e-14	2.49e-13	down	0.22	0.0625	0.177	no	-0.16	0.372	0.469	no	SGL_RS08315	SGL_RS08315	DNA mismatch repair protein MutS	DNA mismatch repair protein MutS [Bacillus subtilis BEST7613]	RecName: Full=DNA mismatch repair protein MutS [Synechocystis sp. PCC 6803 substr. Kazusa]	DNA mismatch repair protein MutS; This protein is involved in the repair of mismatches in DN [...]	COG0249	GO:0003684|damaged DNA binding;GO:0005524|ATP binding;GO:0030983|mismatched DNA binding;	GO:0006298|mismatch repair;	_	K03555	mutS	path:ko03430	sll1165	Chr	DNA mismatch repair protein
slr1243	gene1287	41.77	46.5	45.85	22.88	31.9	29.21	43.33	50.61	47.71	16.72	24.94	17.7	44.7067	27.9967	47.2167	19.7867	-0.68	6.37e-05	0.000561	no	-1.27	4.56e-15	2.25e-14	down	0.07	0.368	0.587	no	-0.52	0.00526	0.0114	no	SGL_RS08320	SGL_RS08320	hypothetical protein	hypothetical protein [Synechocystis sp. PCC 6803]	_	hypothetical protein	COG1672	GO:0005524|ATP binding;	_	_	K06921	K06921	_	slr1243	Chr	unknown protein
sll1164	gene1288	13.82	12.74	9.39	6.93	12.66	13.43	15.46	16.13	17.21	8.5	10.56	5.99	11.9833	11.0067	16.2667	8.35	-0.09	0.859	0.924	no	-0.97	6.94e-05	0.00015	no	0.46	0.0213	0.0812	no	-0.42	0.203	0.283	no	SGL_RS08325	SGL_RS08325	membrane protein	membrane protein [Synechocystis sp. PCC 6803]	RecName: Full=Uncharacterized transporter sll1164 [Synechocystis sp. PCC 6803 substr. Kazusa]	hypothetical protein	COG0697	_	GO:0006810|transport;	GO:0016021|integral component of membrane;GO:0005886|plasma membrane;	_	_	_	sll1164	Chr	hypothetical protein
sll1163	gene1289	13.65	7.84	11.86	10	10.38	16.92	15.49	7.91	9.86	13.88	13.6	12.48	11.1167	12.4333	11.0867	13.32	0.21	0.696	0.817	no	0.28	0.341	0.408	no	0.02	1	1	no	0.09	0.74	0.805	no	SGL_RS08330	SGL_RS08330	hypothetical protein	hypothetical protein [Synechocystis sp. PCC 6803]	_	hypothetical protein	COG1917	_	_	_	_	_	_	sll1163	Chr	unknown protein
slr0242	gene129	190.94	229.36	155.38	143.32	190.04	241.9	176.8	187.51	229.2	165.23	189.54	186.51	191.893	191.753	197.837	180.427	0	0.778	0.873	no	-0.14	0.673	0.728	no	0.05	0.642	0.808	no	-0.1	0.762	0.824	no	SGL_RS02520	SGL_RS02520	peroxiredoxin	bacterioferritin comigratory protein [Synechocystis sp. PCC 6803]	RecName: Full=Putative peroxiredoxin YgaF; AltName: Full=Bacterioferritin comigratory protein; AltName: Full=Thioredoxin reductase [Bacillus subtilis subsp. subtilis	bacterioferritin comigratory protein	COG1225	GO:0016209|antioxidant activity;GO:0016491|oxidoreductase activity;	GO:0055114|oxidation-reduction process;	_	K03564	BCP, PRXQ, DOT5	_	slr0242	Chr	bacterioferritin comigratory protein homolog
sll1162	gene1290	7.97	10.71	9.45	6.53	10.48	15.62	9.05	11.69	10.16	12.46	7.75	5.33	9.37667	10.8767	10.3	8.51333	0.2	0.438	0.606	no	-0.26	0.54	0.602	no	0.11	0.635	0.804	no	-0.35	0.423	0.518	no	SGL_RS08335	SGL_RS08335	hypothetical protein	hypothetical protein [Synechocystis sp. PCC 6803]	_	hypothetical protein	_	_	_	_	_	_	_	sll1162	Chr	hypothetical protein
sll1161	gene1291	12.48	20.08	18.78	10.86	11.63	17.15	18.76	19.28	27.5	8.49	10.14	7.27	17.1133	13.2133	21.8467	8.63333	-0.41	0.206	0.363	no	-1.34	6.5e-09	2.05e-08	down	0.32	0.0871	0.227	no	-0.62	0.0174	0.0339	no	SGL_RS08340	SGL_RS08340	adenylate/guanylate cyclase domain-containing protein	adenylate cyclase [Synechocystis sp. PCC 6803]	_	adenylate cyclase	COG0633;COG2114	GO:0009055|electron carrier activity;GO:0016849|phosphorus-oxygen lyase activity;GO:0046872|metal ion binding;GO:0051536|iron-sulfur cluster binding;	GO:0009190|cyclic nucleotide biosynthetic process;GO:0035556|intracellular signal transduction;	_	K01768	E4.6.1.1	path:ko00230;path:ko04113;path:ko04213	sll1161	Chr	probable adenylate cyclase
sll1160	gene1292	28.64	40.05	39.16	24.52	38.85	35.73	48.75	51.86	51.69	23.11	21.34	25.02	35.95	33.0333	50.7667	23.1567	-0.15	0.816	0.896	no	-1.13	1.68e-08	5.15e-08	down	0.47	0.00653	0.0331	no	-0.51	0.0434	0.0764	no	SGL_RS08345	SGL_RS08345	hypothetical protein	hypothetical protein [Synechocystis sp. PCC 6803]	_	hypothetical protein	_	_	_	_	_	_	_	sll1160	Chr	hypothetical protein
sll1159	gene1293	27.16	35.3	33.02	27.51	35.84	37.66	31.02	34.91	36.88	26.45	31.93	23.14	31.8267	33.67	34.27	27.1733	0.06	0.494	0.655	no	-0.35	0.148	0.194	no	0.09	0.49	0.698	no	-0.32	0.16	0.232	no	SGL_RS08350	SGL_RS08350	hypothetical protein	hypothetical protein [Synechocystis sp. PCC 6803]	_	hypothetical protein	COG1225	GO:0016209|antioxidant activity;GO:0016491|oxidoreductase activity;	GO:0055114|oxidation-reduction process;	_	_	_	_	sll1159	Chr	probable bacterioferritin comigratory protein
sll1158	gene1294	56.42	63.2	40.48	65.7	74.55	51.44	37.53	37.27	42.24	37.81	50.03	29.69	53.3667	63.8967	39.0133	39.1767	0.26	0.157	0.298	no	-0.01	0.768	0.809	no	-0.44	0.038	0.125	no	-0.71	0.00631	0.0134	no	SGL_RS08355	SGL_RS08355	hypothetical protein	hypothetical protein [Synechocystis sp. PCC 6803]	_	hypothetical protein	_	_	_	_	_	_	_	sll1158	Chr	hypothetical protein
slr1245	gene1295	13.05	8.79	9.39	6.53	12.12	9.87	10.08	8.91	10.88	15.74	17.49	10.83	10.41	9.50667	9.95667	14.6867	-0.08	0.875	0.935	no	0.55	0.00909	0.015	no	-0.02	0.956	0.997	no	0.61	0.0186	0.0359	no	SGL_RS08360	SGL_RS08360	transcriptional regulator	transcriptional regulator [Synechocystis sp. PCC 6803]	_	transcriptional regulator	COG0583	GO:0003677|DNA binding;GO:0003700|sequence-specific DNA binding transcription factor activity;	GO:0006355|regulation of transcription, DNA-templated;	GO:0005667|transcription factor complex;	_	_	_	slr1245	Chr	transcriptional regulator
ssr2078	gene1296	150.12	119.06	145.99	96.24	116.3	105.44	100.2	111.67	150.29	185.73	195.06	188.93	138.39	105.993	120.72	189.907	-0.37	0.0935	0.206	no	0.64	2.9e-06	7.2e-06	no	-0.17	0.313	0.529	no	0.84	4.37e-07	2.15e-06	no	SGL_RS08365	SGL_RS08365	transposase	transposase [Synechocystis sp. PCC 6803]	_	transposase	COG3293	_	_	_	K07492	K07492	_	ssr2078	Chr	putative transposase [ISY802b(partial copy): 1384736 - 1385513]
slr1246	gene1297	110.22	121.67	151.06	128.02	159.25	146.31	151.83	135.83	154.67	274.05	284.46	227.28	127.65	144.527	147.443	261.93	0.16	0.162	0.304	no	0.83	1.65e-12	6.81e-12	no	0.19	0.149	0.332	no	0.85	1.2e-08	7.51e-08	no	SGL_RS08370	SGL_RS08370	transposase	transposase [Synechocystis sp. PCC 6803]	_	transposase	COG3293	_	_	_	K07492	K07492	_	slr1246	Chr	putative transposase [ISY802b(partial copy): 1384736 - 1385513]
sll1156	gene1298	333.9	325.82	299.74	238.23	308.05	317.26	354.81	398.01	498.29	665.54	751.43	642.31	319.82	287.847	417.037	686.427	-0.14	0.495	0.656	no	0.71	3.35e-09	1.08e-08	no	0.4	0.00305	0.0179	no	1.24	7.07e-17	1.09e-15	up	SGL_RS08375	SGL_RS08375	transposase	transposase [Synechocystis sp. PCC 6803]	_	transposase	COG3677	GO:0003677|DNA binding;GO:0004803|transposase activity;	GO:0006313|transposition, DNA-mediated;	_	K07489	K07489	_	sll1156	Chr	putative transposase [ISY120b: 1385747 - 1386548]
sll1155	gene1299	1170.04	800.54	723.78	1101.92	1167.73	1495.5	858.72	830.88	914.27	1859.52	2190.54	1960.71	898.12	1255.05	867.957	2003.59	0.54	0.00866	0.0325	no	1.2	5.18e-22	3.7e-21	up	0	0.813	0.918	no	0.66	3.77e-05	0.000133	no	SGL_RS08380	SGL_RS08380	hypothetical protein	hypothetical protein [Synechocystis sp. PCC 6803]	_	hypothetical protein	_	_	_	_	_	_	_	sll1155	Chr	hypothetical protein
slr1318	gene13	6.92	13.43	5.7	8.85	11.77	12.22	7.85	10.42	9.9	11.04	13.16	6.41	8.68333	10.9467	9.39	10.2033	0.3	0.224	0.384	no	0.1	0.545	0.607	no	0.08	0.692	0.842	no	-0.12	0.815	0.87	no	SGL_RS01940	SGL_RS01940	iron-enterobactin transporter ATP-binding protein	iron-enterobactin transporter ATP-binding protein [Synechocystis sp. PCC 6803]	RecName: Full=Probable siderophore transport system ATP-binding protein YusV [Bacillus subtilis subsp. subtilis str. 168]	iron(III) dicitrate transport system permease protein; FecE	COG1120	GO:0005524|ATP binding;GO:0016887|ATPase activity;	GO:0006200|ATP catabolic process;	_	K02013	ABC.FEV.A	path:ko02010	slr1318	Chr	iron(III) dicitrate transport system ATP-binding protein
slr0243	gene130	59.69	55.97	51.9	36.32	60.95	84.09	71.1	81.53	93.81	51.55	63.19	58.33	55.8533	60.4533	82.1467	57.69	0.14	0.497	0.657	no	-0.52	0.00404	0.00708	no	0.57	0.000271	0.00226	no	-0.09	0.984	1	no	SGL_RS02525	SGL_RS02525	hypothetical protein	hypothetical protein [Synechocystis sp. PCC 6803]	_	hypothetical protein	_	_	_	_	_	_	_	slr0243	Chr	hypothetical protein
sll1154	gene1300	132.32	136.53	135.02	148.62	133.83	155.23	118.88	123.85	129.86	312.52	249.38	298.36	134.623	145.893	124.197	286.753	0.11	0.187	0.337	no	1.21	9.9e-21	6.64e-20	up	-0.12	0.483	0.693	no	0.98	1.65e-07	8.78e-07	no	SGL_RS08385	SGL_RS08385	MFS transporter	MFS transporter [Synechocystis sp. PCC 6803]	_	quinolene resistance protein; NorA	COG0477	_	GO:0055085|transmembrane transport;	GO:0016021|integral component of membrane;	_	_	_	sll1154	Chr	putative antibiotic efflux protein
slr1247	gene1301	14.52	13.66	11.84	8.68	10.91	15.43	6.69	13.61	10.46	10.68	7.1	6.91	13.34	11.6733	10.2533	8.23	-0.17	0.602	0.744	no	-0.31	0.422	0.491	no	-0.35	0.214	0.421	no	-0.5	0.083	0.133	no	SGL_RS08390	SGL_RS08390	phosphate ABC transporter substrate-binding protein PstS	phosphate ABC transporter substrate-binding protein [Synechocystis sp. PCC 6803]	RecName: Full=Phosphate-binding protein PstS; Short=PBP; Flags: Precursor [Haemophilus influenzae Rd KW20]	periplasmic phosphate binding protein	COG0226	GO:0042301|phosphate ion binding;GO:0005215|transporter activity;	GO:0035435|phosphate ion transmembrane transport;	GO:0043190|ATP-binding cassette (ABC) transporter complex;	K02040	pstS	path:ko02010;path:ko02020;path:ko05152	slr1247	Chr	phosphate-binding periplasmic protein precursor (PBP)
slr1248	gene1302	12.36	12.49	11.18	14.24	16.23	18.07	10.68	11.56	9.96	12.24	13.53	8.88	12.01	16.18	10.7333	11.55	0.43	0.0242	0.0738	no	0.1	0.488	0.555	no	-0.16	0.603	0.78	no	-0.49	0.0415	0.0736	no	SGL_RS08395	SGL_RS08395	phosphate ABC transporter permease subunit PstC	phosphate ABC transporter permease [Synechocystis sp. PCC 6803]	RecName: Full=Phosphate transport system permease protein PstC [Haemophilus influenzae Rd KW20]	phosphate transport system permease protein; PstC; Part of a binding-protein-dependent trans [...]	COG0573	GO:0005315|inorganic phosphate transmembrane transporter activity;	GO:0055085|transmembrane transport;GO:0006817|phosphate ion transport;	GO:0016021|integral component of membrane;GO:0005886|plasma membrane;	K02037	pstC	path:ko02010	slr1248	Chr	phosphate transport system permease protein PstC homolog
slr1249	gene1303	13.17	14.24	16.02	11.37	12.66	21.83	11.36	9.57	10.61	15.77	9.52	7.07	14.4767	15.2867	10.5133	10.7867	0.07	0.664	0.793	no	0.05	0.76	0.802	no	-0.47	0.0691	0.191	no	-0.49	0.158	0.23	no	SGL_RS08400	SGL_RS08400	phosphate ABC transporter%2C permease protein PstA	phosphate ABC transporter permease [Synechocystis sp. PCC 6803]	RecName: Full=Phosphate transport system permease protein PstA [Mesorhizobium loti MAFF303099]	phosphate transport system permease protein; PstA; Part of a binding-protein-dependent trans [...]	COG0581	GO:0005315|inorganic phosphate transmembrane transporter activity;	GO:0035435|phosphate ion transmembrane transport;	GO:0005887|integral component of plasma membrane;	K02038	pstA	path:ko02010	slr1249	Chr	phosphate transport system permease protein PstA homolog
slr1250	gene1304	22.95	15.99	12.67	14.68	14.62	18.6	13.12	16.41	14.95	15.03	16.61	10.14	17.2033	15.9667	14.8267	13.9267	-0.05	0.967	0.995	no	-0.1	0.939	0.956	no	-0.16	0.542	0.738	no	-0.21	0.483	0.576	no	SGL_RS08405	SGL_RS08405	phosphate ABC transporter ATP-binding protein	phosphate ABC transporter ATP-binding protein [Synechocystis sp. PCC 6803]	RecName: Full=Phosphate import ATP-binding protein PstB 3; AltName: Full=ABC phosphate transporter 3; AltName: Full=Phosphate-transporting ATPase 3 [Synechocystis	phosphate transport ATP-binding protein; PstB; Part of the ABC transporter complex pstSACB i [...]	COG1117	GO:0005524|ATP binding;GO:0005315|inorganic phosphate transmembrane transporter activity;GO:0015415|phosphate ion transmembrane-transporting ATPase activity;	GO:0006200|ATP catabolic process;GO:0035435|phosphate ion transmembrane transport;	GO:0043190|ATP-binding cassette (ABC) transporter complex;	K02036	pstB	path:ko02010	slr1250	Chr	phosphate transport ATP-binding protein PstB homolog
slr1251	gene1305	60.44	95.16	53.87	56.51	65.35	130.85	158.9	132.71	182.19	44.44	51.06	43.43	69.8233	84.2367	157.933	46.31	0.26	0.234	0.395	no	-1.77	8.03e-30	8.26e-29	down	1.15	5.19e-11	1.57e-09	up	-0.88	0.000273	0.000808	no	SGL_RS08410	SGL_RS08410	peptidyl-prolyl cis-trans isomerase	peptidylprolyl isomerase [Synechocystis sp. PCC 6803]	RecName: Full=Peptidyl-prolyl cis-trans isomerase slr1251; Short=PPIase slr1251; AltName: Full=Rotamase slr1251 [Synechocystis sp. PCC 6803 substr. Kazusa]	peptidyl-prolyl cis-trans isomerase; PPIases accelerate the folding of proteins. It catalyze [...]	COG0652	GO:0003755|peptidyl-prolyl cis-trans isomerase activity;	GO:0006457|protein folding;GO:0000413|protein peptidyl-prolyl isomerization;	_	K01802	E5.2.1.8	_	slr1251	Chr	peptidyl-prolyl cis-trans isomerase
ssl2296	gene1306	37.68	25.41	31.43	47.61	55.29	63.68	39.57	36.67	28.73	46.77	40.14	42.74	31.5067	55.5267	34.99	43.2167	0.85	0.000992	0.00561	no	0.31	0.128	0.17	no	0.18	0.608	0.783	no	-0.36	0.139	0.207	no	SGL_RS08415	SGL_RS08415	4a-hydroxytetrahydrobiopterin dehydratase	pterin-4-alpha-carbinolamine dehydratase [Synechocystis sp. PCC 6803]	RecName: Full=Putative pterin-4-alpha-carbinolamine dehydratase; Short=PHS; AltName: Full=4-alpha-hydroxy-tetrahydropterin dehydratase; AltName: Full=Pterin carbinol	pterin-4-alpha-carbinolamine dehydratase	COG2154	GO:0008124|4-alpha-hydroxytetrahydrobiopterin dehydratase activity;	GO:0006729|tetrahydrobiopterin biosynthetic process;	_	K01724	PCBD, phhB	_	ssl2296	Chr	pterin-4a-carbinolamine dehydratase
sll1151	gene1307	33.09	41.3	34.68	47.89	38.8	53.41	31.28	32.58	30.99	43.77	36.21	39.43	36.3567	46.7	31.6167	39.8033	0.35	0.00693	0.027	no	0.34	0.0017	0.00312	no	-0.22	0.227	0.436	no	-0.22	0.184	0.262	no	SGL_RS08420	SGL_RS08420	hypothetical protein	hypothetical protein [Synechocystis sp. PCC 6803]	_	hypothetical protein	COG1808	_	_	_	_	_	_	sll1151	Chr	unknown protein
ssr2087	gene1308	97.99	127.85	88.37	56.51	82.73	89.59	63.4	39.11	61.74	16.28	11.89	16.89	104.737	76.2767	54.75	15.02	-0.46	0.0526	0.133	no	-1.85	1.03e-08	3.21e-08	down	-0.95	5.11e-05	0.000519	no	-2.33	2.75e-16	4.12e-15	down	SGL_RS08425	SGL_RS08425	hypothetical protein	hypothetical protein [Synechocystis sp. PCC 6803]	_	hypothetical protein	_	_	_	_	_	_	_	ssr2087	Chr	hypothetical protein
sll1150	gene1309	2013.42	1705.13	1802.02	1921.35	2116.01	2787.97	1879.42	2150.13	1825.01	3049.27	3627.65	3361.92	1840.19	2275.11	1951.52	3346.28	0.33	0.0438	0.117	no	0.77	7.18e-09	2.25e-08	no	0.1	0.423	0.644	no	0.55	0.00114	0.00295	no	SGL_RS08430	SGL_RS08430	membrane protein	membrane protein [Synechocystis sp. PCC 6803]	_	hypothetical protein	COG0670	_	_	GO:0016021|integral component of membrane;	K06890	K06890	_	sll1150	Chr	hypothetical protein
sll0230	gene131	64.99	68.55	59	49.03	63.27	81.03	68.68	60.24	71.62	55.22	51.38	53.48	64.18	64.4433	66.8467	53.36	0.01	0.872	0.933	no	-0.32	0.188	0.241	no	0.06	0.745	0.878	no	-0.28	0.294	0.389	no	SGL_RS02530	SGL_RS02530	hypothetical protein	hypothetical protein BEST7613_1478 [Bacillus subtilis BEST7613]	RecName: Full=UPF0045 protein sll0230 [Synechocystis sp. PCC 6803 substr. Kazusa]	hypothetical protein	COG0011	_	_	_	_	_	_	sll0230	Chr	hypothetical protein
slr1253	gene1310	648.94	506.21	559.44	797.31	982.91	897.65	449.21	456.53	388.45	847.36	1030.77	857.83	571.53	892.623	431.397	911.987	0.67	3.64e-05	0.000343	no	1.08	2.97e-16	1.58e-15	up	-0.39	0.00787	0.0383	no	0.02	0.792	0.849	no	SGL_RS08435	SGL_RS08435	hypothetical protein	hypothetical protein [Synechocystis sp. PCC 6803]	_	_	_	_	_	_	_	_	_	slr1253	Chr	unknown protein
slr1254	gene1311	120.41	98.11	96.81	107.95	117.61	135.39	70.1	79.7	80.55	537.14	488.18	606.49	105.11	120.317	76.7833	543.937	0.22	0.0669	0.161	no	2.82	3.77e-83	2.19e-81	up	-0.43	0.00189	0.0119	no	2.18	1.8e-32	8.05e-31	up	SGL_RS08440	SGL_RS08440	phytoene dehydrogenase	15-cis-phytoene desaturase [Synechocystis sp. PCC 6803]	RecName: Full=Phytoene dehydrogenase; AltName: Full=Phytoene desaturase [Synechocystis sp. PCC 6803 substr. Kazusa]	phytoene desaturase; This enzyme converts phytoene into zeta-carotene via the intermediary o [...]	COG3349	GO:0016705|oxidoreductase activity, acting on paired donors, with incorporation or reduction of molecular oxygen;GO:0052887|7,9,9'-tricis-neurosporene:quinone oxidoreductase activity;GO:0052886|9,9'-dicis-carotene:quinone oxidoreductase activity;	GO:0055114|oxidation-reduction process;GO:0009635|response to herbicide;GO:0052889|9,9'-di-cis-zeta-carotene desaturation to 7,9,7',9'-tetra-cis-lycopene;GO:0016117|carotenoid biosynthetic process;	GO:0005886|plasma membrane;	K02293	PDS, crtP	path:ko00906;path:ko01100;path:ko01110	slr1254	Chr	phytoene dehydrogenase (phytoene desaturase)
slr1255	gene1312	62.01	89	74.23	83.77	73.81	106.8	64.45	77.55	76	237.52	249.25	282.12	75.08	88.1267	72.6667	256.297	0.2	0.0741	0.174	no	1.81	1.46e-45	2.76e-44	up	-0.07	0.92	0.981	no	1.54	1.98e-21	4.42e-20	up	SGL_RS08445	SGL_RS08445	phytoene synthase	phytoene synthase [Synechocystis sp. PCC 6803]	RecName: Full=All-trans-phytoene synthase; Short=PSase [Synechocystis sp. PCC 6803 substr. Kazusa]	phytoene synthase; Catalyzes the reaction from prephytoene diphosphate to phytoene	COG1562	GO:0046872|metal ion binding;GO:0016767|geranylgeranyl-diphosphate geranylgeranyltransferase activity;	GO:0006694|steroid biosynthetic process;GO:0016102|diterpenoid biosynthetic process;GO:0016117|carotenoid biosynthetic process;	_	K02291	crtB	path:ko00906;path:ko01100;path:ko01110	slr1255	Chr	phytoene synthase
sll1147	gene1313	151.02	154.99	136.86	107.68	149.66	138.12	156.56	163.47	170.42	155.66	154.93	154.1	147.623	131.82	163.483	154.897	-0.16	0.524	0.683	no	-0.08	0.988	0.998	no	0.15	0.198	0.402	no	0.23	0.0893	0.141	no	SGL_RS08450	SGL_RS08450	membrane protein	membrane protein [Synechocystis sp. PCC 6803]	RecName: Full=Uncharacterized protein sll1147 [Synechocystis sp. PCC 6803 substr. Kazusa]	glutathione S-transferase	_	GO:0016740|transferase activity;	GO:0008152|metabolic process;	GO:0016021|integral component of membrane;GO:0005886|plasma membrane;	K00799	GST, gst	path:ko00480;path:ko00980;path:ko00982;path:ko05204	sll1147	Chr	glutathione S-transferase
slr1256	gene1314	29.89	36.79	27.65	38.61	45.16	61.53	22.55	27.01	37.54	52.08	43.35	46.98	31.4433	48.4333	29.0333	47.47	0.62	0.0109	0.0392	no	0.7	0.00112	0.00211	no	-0.11	0.716	0.861	no	-0.03	1	1	no	SGL_RS08455	SGL_RS08455	urease subunit gamma	urease subunit gamma [Synechocystis sp. PCC 6803]	RecName: Full=Urease subunit gamma; AltName: Full=Urea amidohydrolase subunit gamma [Synechocystis sp. PCC 6803 substr. Kazusa]	urease subunit gamma	COG0831	GO:0009039|urease activity;GO:0016151|nickel cation binding;	GO:0006144|purine nucleobase metabolic process;GO:0043419|urea catabolic process;GO:0019381|atrazine catabolic process;	GO:0005737|cytoplasm;	K01430	ureA	path:ko00220;path:ko00230;path:ko00791;path:ko01100;path:ko01120	slr1256	Chr	urease gamma subunit
slr1257	gene1316	8.48	12.94	11.47	9.07	11.7	13.89	10.71	8.89	13.57	13.86	9.95	6.58	10.9633	11.5533	11.0567	10.13	0.05	0.6	0.744	no	-0.12	0.88	0.908	no	-0.02	0.901	0.97	no	-0.19	0.582	0.668	no	SGL_RS08465	SGL_RS08465	hypothetical protein	hypothetical protein [Synechocystis sp. PCC 6803]	RecName: Full=Potassium voltage-gated channel protein Shaw; AltName: Full=Shaw2 [Drosophila melanogaster]	hypothetical protein	COG1226	GO:0004970|ionotropic glutamate receptor activity;GO:0005234|extracellular-glutamate-gated ion channel activity;	GO:0035235|ionotropic glutamate receptor signaling pathway;GO:0034220|ion transmembrane transport;GO:0007268|synaptic transmission;	GO:0016020|membrane;	K02030	ABC.PA.S	_	slr1257	Chr	unknown protein
slr1258	gene1317	187.65	189.89	171.68	176.71	209.78	266.64	155.55	182.88	143.84	249.76	254.11	280.69	183.073	217.71	160.757	261.52	0.26	0.0258	0.0781	no	0.7	2.88e-08	8.59e-08	no	-0.18	0.264	0.483	no	0.26	0.0434	0.0764	no	SGL_RS08470	SGL_RS08470	SIMPL domain-containing protein	hypothetical protein [Synechocystis sp. PCC 6803]	_	hypothetical protein	COG2859	_	_	_	K09797	K09797	_	slr1258	Chr	unknown protein
slr1259	gene1318	211.18	185.86	192.51	297.42	325.51	400.33	233.11	248.01	218.22	879.37	859.18	1290.36	196.517	341.087	233.113	1009.64	0.81	3.98e-09	1.1e-07	no	2.12	6.86e-33	8.19e-32	up	0.26	0.035	0.118	no	1.56	1.09e-14	1.33e-13	up	SGL_RS08475	SGL_RS08475	Zn-dependent hydrolase	Zn-dependent hydrolase [Synechocystis sp. PCC 6803]	RecName: Full=Persulfide dioxygenase ETHE1, mitochondrial; AltName: Full=Ethylmalonic encephalopathy protein 1 homolog; AltName: Full=Hepatoma subtracted clone one	hypothetical protein	COG0491	GO:0004416|hydroxyacylglutathione hydrolase activity;	GO:0006090|pyruvate metabolic process;	_	_	_	_	slr1259	Chr	hypothetical protein
slr1260	gene1319	152.02	120.81	108.11	188.78	233.76	285.61	165.22	206.8	163.92	599.4	621.22	821.64	126.98	236.05	178.647	680.753	0.93	2.57e-09	7.36e-08	no	1.93	2.2e-32	2.59e-31	up	0.52	0.00119	0.00804	no	1.52	4.14e-18	7.21e-17	up	SGL_RS08480	SGL_RS08480	hypothetical protein	hypothetical protein [Synechocystis sp. PCC 6803]	_	hypothetical protein	_	_	_	_	_	_	_	slr1260	Chr	hypothetical protein
_	gene132	60.7	46.03	29.38	76.61	65.28	69.56	29.16	41.05	26.41	62.34	53.61	52.84	45.37	70.4833	32.2067	56.2633	0.68	0.0285	0.0843	no	0.81	0.00118	0.00221	no	-0.44	0.156	0.343	no	-0.32	0.228	0.315	no	SGL_RS02535	SGL_RS02535	hypothetical protein	_	_	_	_	_	_	_	_	_	_
slr1261	gene1320	185.38	148.74	169.57	211.29	229.74	321.71	251.77	256.46	185.46	566.5	575.84	756.02	167.897	254.247	231.23	632.787	0.62	2.37e-05	0.000242	no	1.46	1.88e-17	1.06e-16	up	0.47	0.00335	0.0192	no	1.31	4.68e-14	5.34e-13	up	SGL_RS08485	SGL_RS08485	hypothetical protein	hypothetical protein [Synechocystis sp. PCC 6803]	RecName: Full=Uncharacterized protein slr1261 [Synechocystis sp. PCC 6803 substr. Kazusa]	hypothetical protein	COG0607	_	_	GO:0016021|integral component of membrane;GO:0005886|plasma membrane;	_	_	_	slr1261	Chr	hypothetical protein
slr1262	gene1321	82.38	58.33	56.67	86.1	92.68	118.85	91.57	87.54	90.1	210.82	221.35	288.6	65.7933	99.21	89.7367	240.257	0.64	0.000109	0.000894	no	1.42	1.16e-23	8.86e-23	up	0.49	0.00223	0.0138	no	1.27	5.64e-15	7.21e-14	up	SGL_RS08490	SGL_RS08490	hypothetical protein	hypothetical protein [Synechocystis sp. PCC 6803]	RecName: Full=UPF0721 transmembrane protein XF_0764 [Xylella fastidiosa 9a5c]	hypothetical protein	COG0730	_	_	GO:0016021|integral component of membrane;	K07090	K07090	_	slr1262	Chr	hypothetical protein
slr1263	gene1322	18.33	16.55	18.63	19.86	21.45	27.82	15.61	18.77	18.33	26.98	27.16	29.24	17.8367	23.0433	17.57	27.7933	0.38	0.0146	0.0494	no	0.65	5.14e-07	1.38e-06	no	-0.01	0.953	0.996	no	0.26	0.056	0.0949	no	SGL_RS08495	SGL_RS08495	hypothetical protein	hypothetical protein [Synechocystis sp. PCC 6803]	_	hypothetical protein	_	_	_	_	_	_	_	slr1263	Chr	hypothetical protein
sll1961	gene1323	47.92	59.29	51.1	46.15	58.53	80.59	25.7	34.15	36.53	39.7	28.39	38.98	52.77	61.7567	32.1267	35.69	0.22	0.0821	0.188	no	0.15	0.188	0.241	no	-0.72	1.28e-05	0.000152	no	-0.79	1.58e-05	5.98e-05	no	SGL_RS08500	SGL_RS08500	GntR family transcriptional regulator	hypothetical protein BEST7613_2680 [Bacillus subtilis BEST7613]	_	hypothetical protein	COG1725	GO:0003677|DNA binding;GO:0003700|sequence-specific DNA binding transcription factor activity;	GO:0006355|regulation of transcription, DNA-templated;	GO:0005667|transcription factor complex;	K07978	plmA	_	sll1961	Chr	hypothetical protein
sll1960	gene1324	11.1	14.84	16.22	7.34	9.07	8.89	20.02	14.54	21.05	6.62	6.95	10.09	14.0533	8.43333	18.5367	7.88667	-0.76	0.0697	0.166	no	-1.22	0.00036	0.000722	down	0.36	0.214	0.421	no	-0.1	0.926	0.953	no	SGL_RS08505	SGL_RS08505	hypothetical protein	hypothetical protein [Synechocystis sp. PCC 6803]	_	hypothetical protein	_	_	_	_	_	_	_	sll1960	Chr	hypothetical protein
sll1959	gene1325	13.4	25.92	20.38	14.92	14.18	29.84	42.72	27.42	38.67	13.3	10.12	11.07	19.9	19.6467	36.27	11.4967	-0.06	0.975	0.999	no	-1.64	2.28e-12	9.33e-12	down	0.81	0.000143	0.0013	no	-0.77	0.00842	0.0175	no	SGL_RS08510	SGL_RS08510	histidinol-phosphatase	extragenic suppressor [Synechocystis sp. PCC 6803]	RecName: Full=Bifunctional phosphatase IMPL2, chloroplastic; AltName: Full=Histidinol-phosphatase; AltName: Full=Histidinol-phosphate phosphatase; Short=HPP; AltNam	extragenic suppressor	COG0483	GO:0004401|histidinol-phosphatase activity;	GO:0006547|histidine metabolic process;GO:0016311|dephosphorylation;GO:0046854|phosphatidylinositol phosphorylation;	_	_	_	_	sll1959	Chr	probable inositol monophosphatase
sll1958	gene1326	106.81	133.33	112.41	46.64	65.56	75.38	107.74	103.56	119.19	29.18	37.58	39.23	117.517	62.5267	110.163	35.33	-0.92	1.63e-08	4e-07	no	-1.65	5.68e-29	5.47e-28	down	-0.11	0.631	0.8	no	-0.84	1.46e-06	6.61e-06	no	SGL_RS08515	SGL_RS08515	histidinol-phosphate aminotransferase	histidinol-phosphate aminotransferase [Synechocystis sp. PCC 6803]	RecName: Full=Histidinol-phosphate aminotransferase; AltName: Full=Imidazole acetol-phosphate transaminase [Synechocystis sp. PCC 6803 substr. Kazusa]	histidinol phosphate aminotransferase	COG0079	GO:0080130|L-phenylalanine:2-oxoglutarate aminotransferase activity;GO:0004400|histidinol-phosphate transaminase activity;GO:0030170|pyridoxal phosphate binding;	GO:0006536|glutamate metabolic process;GO:0009094|L-phenylalanine biosynthetic process;GO:0006571|tyrosine biosynthetic process;GO:0000105|histidine biosynthetic process;GO:0000162|tryptophan biosynthetic process;	_	K00817	hisC	path:ko00340;path:ko00350;path:ko00360;path:ko00400;path:ko00401;path:ko00960;path:ko01100;path:ko01110;path:ko01130;path:ko01230	sll1958	Chr	histidinol phosphate aminotransferase
sll1957	gene1327	28.52	22.05	29.5	11.56	35	31.26	18.79	26.56	17.07	30.63	41.3	29.58	26.69	25.94	20.8067	33.8367	-0.01	1	1	no	0.69	0.00749	0.0125	no	-0.34	0.293	0.512	no	0.36	0.188	0.266	no	SGL_RS08520	SGL_RS08520	transcriptional regulator	ArsR family transcriptional regulator [Synechocystis sp. PCC 6803]	RecName: Full=Arsenical resistance operon repressor [Bacillus subtilis subsp. subtilis str. 168]	arsenical resistance operon repressor	COG0640	GO:0003677|DNA binding;GO:0003700|sequence-specific DNA binding transcription factor activity;	GO:0006355|regulation of transcription, DNA-templated;	GO:0005667|transcription factor complex;	K03892	arsR	_	sll1957	Chr	transcriptional regulator
slr2057	gene1328	209.26	199.6	178.6	177.52	244.36	289.75	131.91	156.57	127.44	56.57	44.07	65.31	195.82	237.21	138.64	55.3167	0.29	0.0234	0.072	no	-1.32	1.65e-14	7.8e-14	down	-0.49	0.000618	0.00459	no	-2.1	1.44e-33	6.98e-32	down	SGL_RS08525	SGL_RS08525	aquaporin	aquaporin Z [Synechocystis sp. PCC 6803]	RecName: Full=Aquaporin Z [Synechocystis sp. PCC 6803 substr. Kazusa]	aquaporin Z; Channel that permits osmotically driven movement of water in both directions. I [...]	COG0580	GO:0015250|water channel activity;	GO:0006833|water transport;GO:0055085|transmembrane transport;	GO:0016021|integral component of membrane;GO:0005886|plasma membrane;	K06188	aqpZ	_	slr2057	Chr	water channel protein
slr2058	gene1329	121.23	127.45	118.7	148.4	147.51	184.67	118.28	116.4	130.94	102.97	80.83	95.43	122.46	160.193	121.873	93.0767	0.39	0.00443	0.0186	no	-0.38	0.0244	0.0373	no	-0.01	0.818	0.92	no	-0.78	1.87e-05	6.95e-05	no	SGL_RS08530	SGL_RS08530	DNA topoisomerase 1	DNA topoisomerase I [Synechocystis sp. PCC 6803]	RecName: Full=DNA topoisomerase 1; AltName: Full=DNA topoisomerase I; AltName: Full=Omega-protein; AltName: Full=Relaxing enzyme; AltName: Full=Swivelase; AltName: F	DNA topoisomerase I; The reaction catalyzed by topoisomerases leads to the conversion of one [...]	COG1754;COG0550	GO:0000287|magnesium ion binding;GO:0003677|DNA binding;GO:0005524|ATP binding;GO:0003917|DNA topoisomerase type I activity;	GO:0006265|DNA topological change;	_	K03168	topA	_	slr2058	Chr	DNA topoisomerase I
slr0244	gene133	1113.42	1135.57	1182.35	754.11	1193.77	951.29	1277.97	1246.79	1192.74	330.61	354.69	337.07	1143.78	966.39	1239.17	340.79	-0.24	0.385	0.553	no	-1.86	1.69e-39	2.58e-38	down	0.11	0.266	0.485	no	-1.51	3.43e-14	3.97e-13	down	SGL_RS02540	SGL_RS02540	universal stress protein UspA	universal stress protein UspA [Synechocystis sp. PCC 6803]	RecName: Full=Universal stress protein Sll1654; Short=USP Sll1654 [Synechocystis sp. PCC 6803 substr. Kazusa]	hypothetical protein	COG0589	_	GO:0006950|response to stress;	_	_	_	_	slr0244	Chr	hypothetical protein
slr2059	gene1330	57.29	72.07	60.53	91.2	103.65	136.01	54.66	74.7	83.26	68.63	49.35	81.04	63.2967	110.287	70.8733	66.34	0.79	1.59e-06	2.37e-05	no	-0.09	0.952	0.966	no	0.16	0.353	0.57	no	-0.73	0.000356	0.00102	no	SGL_RS08535	SGL_RS08535	ferredoxin	ferredoxin [Synechocystis sp. PCC 6803]	_	ferredoxin	COG1145	GO:0046872|metal ion binding;GO:0051539|4 iron, 4 sulfur cluster binding;	_	_	_	_	_	slr2059	Chr	iron-sulfur cluster binding protein homolog
slr2060	gene1331	109.02	115.81	94.37	80.12	105.07	113.26	72.55	91.31	89.78	93.6	91.77	88.41	106.4	99.4833	84.5467	91.26	-0.09	0.879	0.937	no	0.11	0.126	0.168	no	-0.32	0.0237	0.0882	no	-0.13	0.488	0.581	no	SGL_RS08540	SGL_RS08540	glycerol acyltransferase	glycerol acyltransferase [Synechocystis sp. PCC 6803]	_	hypothetical protein	_	GO:0016746|transferase activity, transferring acyl groups;	GO:0008152|metabolic process;	_	_	_	_	slr2060	Chr	hypothetical protein
sll1956	gene1332	42.54	44.05	47.27	35.78	27.69	37.64	37.03	51.96	45.63	87.18	87.64	91.42	44.62	33.7033	44.8733	88.7467	-0.41	0.122	0.249	no	0.98	4.35e-12	1.72e-11	no	0.01	0.886	0.963	no	1.39	9.76e-15	1.21e-13	up	SGL_RS08545	SGL_RS08545	hypothetical protein	hypothetical protein [Synechocystis sp. PCC 6803]	_	hypothetical protein	COG4636	_	_	_	_	_	_	sll1956	Chr	hypothetical protein
_	gene1333	214.83	252.21	207.22	177.62	259.5	306.34	231.23	248.78	232.38	421.16	500.38	499.12	224.753	247.82	237.463	473.553	0.14	0.289	0.459	no	0.99	9.64e-16	4.95e-15	no	0.07	0.498	0.705	no	0.92	1.68e-10	1.33e-09	no	SGL_RS08550	SGL_RS08550	hypothetical protein	hypothetical protein [Synechocystis sp. PCC 6803]	_	hypothetical protein	_	_	_	_	_	_	_
ssl3692	gene1334	13.78	20.47	14.75	9.05	17.24	22.09	20.24	15.19	10.5	20.43	34.67	23.68	16.3333	16.1267	15.31	26.26	-0.03	1	1	no	0.77	0.0151	0.0239	no	-0.13	0.93	0.985	no	0.67	0.0342	0.0619	no	SGL_RS08555	SGL_RS08555	hypothetical protein	hypothetical protein [Synechocystis sp. PCC 6803]	_	hypothetical protein	_	_	_	_	_	_	_	ssl3692	Chr	hypothetical protein
slr2062	gene1335	321.11	303.29	303.29	258.08	302.93	277.16	239.21	255.76	258.94	187.98	209.84	178.01	309.23	279.39	251.303	191.943	-0.14	0.74	0.844	no	-0.39	0.0127	0.0203	no	-0.29	0.0355	0.119	no	-0.55	0.00255	0.00601	no	SGL_RS08560	SGL_RS08560	transposase	transposase [Synechocystis sp. PCC 6803]	RecName: Full=Putative transposase in snaA-snaB intergenic region; AltName: Full=ORF401	transposase	COG0675	_	_	_	K07496	K07496	_	slr2062	Chr	putative transposase [ISY052a: 1420842 - 1422331]
sll1951	gene1336	6417.74	6159.65	6218.1	13251	9923.46	13279.3	3862.19	4026.04	4175.86	3478.8	2488.61	3169.48	6265.16	12151.2	4021.36	3045.63	0.96	4.13e-07	7.29e-06	no	-0.39	0.0369	0.0549	no	-0.63	2.89e-06	4.01e-05	no	-1.98	3.16e-18	5.61e-17	down	SGL_RS08565	SGL_RS08565	hemolysin	hemolysin [Synechocystis sp. PCC 6803]	RecName: Full=Iron-regulated protein FrpC [Neisseria meningitidis serogroup C]	hemolysin	COG2931	_	_	_	_	_	_	sll1951	Chr	unknown protein
sll1950	gene1337	86.34	86.46	94.24	80.74	96.83	110.8	79.21	83.85	98.99	103.53	71.64	83.79	89.0133	96.1233	87.35	86.32	0.11	0.238	0.401	no	-0.01	0.693	0.747	no	-0.03	0.988	1	no	-0.15	0.432	0.527	no	SGL_RS08570	SGL_RS08570	hypothetical protein	hypothetical protein [Synechocystis sp. PCC 6803]	_	hypothetical protein	_	_	_	_	_	_	_	sll1950	Chr	unknown protein
sll1949	gene1338	577.07	500.31	409.73	633.89	641.22	696.04	370.02	449.1	369.09	605.69	631.02	640.45	495.703	657.05	396.07	625.72	0.43	0.00759	0.0291	no	0.66	2e-07	5.56e-07	no	-0.3	0.0597	0.171	no	-0.07	0.73	0.797	no	SGL_RS08575	SGL_RS08575	hypothetical protein	hypothetical protein [Synechocystis sp. PCC 6803]	_	hypothetical protein	_	_	_	_	_	_	_	sll1949	Chr	unknown protein
slr2067	gene1339	6453.65	7681.39	5631.03	5843.13	8056.51	5993.92	4234.8	4002.92	3443.57	744.94	789.23	889.79	6588.69	6631.19	3893.76	807.987	0.01	0.658	0.788	no	-2.27	6.75e-43	1.16e-41	down	-0.77	1.27e-06	1.9e-05	no	-3.04	4.58e-41	3.65e-39	down	SGL_RS08580	SGL_RS08580	allophycocyanin alpha chain	allophycocyanin subunit alpha [Synechocystis sp. PCC 6803]	RecName: Full=Allophycocyanin alpha chain [Synechocystis sp. PCC 6803 substr. Kazusa]	allophycocyanin A chain; Light-harvesting photosynthetic bile pigment-protein from the phyco [...]	_	_	GO:0055114|oxidation-reduction process;GO:0018298|protein-chromophore linkage;GO:0015979|photosynthesis;	GO:0030089|phycobilisome;	K02092	apcA	path:ko00196;path:ko01100	slr2067	Chr	allophycocyanin alpha subunit
slr0245	gene134	133.52	143.81	151.4	48.18	98.58	87.93	209.41	170.13	203.91	45.17	50.39	47.7	142.91	78.23	194.483	47.7533	-0.87	1.15e-05	0.000132	no	-2.03	1.64e-46	3.3e-45	down	0.43	0.000418	0.00329	no	-0.72	0.000378	0.00108	no	SGL_RS02545	SGL_RS02545	histone deacetylase	hypothetical protein [Synechocystis sp. PCC 6803]	RecName: Full=Uncharacterized protein slr0245 [Synechocystis sp. PCC 6803 substr. Kazusa]	acetylpolyamine aminohydolase; Putative deacetylase (By similarity)	COG0123	GO:0016787|hydrolase activity;	GO:0008152|metabolic process;	_	_	_	_	slr0245	Chr	Histone deacetylase family protein
slr1986	gene1340	7209.5	8521.28	6051.84	6590.85	9508.44	6894.14	5016.22	4649.12	4054.13	759.66	797.11	882.56	7260.87	7664.48	4573.16	813.11	0.08	0.454	0.622	no	-2.49	1.25e-51	2.91e-50	down	-0.67	3.31e-05	0.00036	no	-3.24	6.43e-45	6.99e-43	down	SGL_RS08585	SGL_RS08585	allophycocyanin subunit beta	allophycocyanin subunit beta [Synechocystis sp. PCC 6803]	RecName: Full=Allophycocyanin beta chain [Synechocystis sp. PCC 6803 substr. Kazusa]	allophycocyanin B chain; Light-harvesting photosynthetic bile pigment-protein from the phyco [...]	_	_	GO:0055114|oxidation-reduction process;GO:0018298|protein-chromophore linkage;GO:0015979|photosynthesis;	GO:0030089|phycobilisome;	K02093	apcB	path:ko00196;path:ko01100	slr1986	Chr	allophycocyanin beta subunit
ssr3383	gene1341	1081.48	1344.33	896.58	845.62	1367.73	939.43	633.02	611.67	633.12	128.56	144.52	149.11	1107.46	1050.93	625.937	140.73	-0.08	0.856	0.923	no	-2.16	1.4e-52	3.46e-51	down	-0.83	9.87e-09	2.07e-07	no	-2.91	9.88e-44	9.58e-42	down	SGL_RS08590	SGL_RS08590	photosystem I reaction center subunit XII	photosystem I reaction center subunit XII [Synechocystis sp. PCC 6803]	RecName: Full=Phycobilisome 7.8 kDa linker polypeptide, allophycocyanin-associated, core; AltName: Full=LC 7.8	phycobilisome LC linker polypeptide; Rod linker protein, associated with allophycocyanin. Li [...]	_	_	GO:0015979|photosynthesis;	GO:0030089|phycobilisome;	K02094	apcC	path:ko00196;path:ko01100	ssr3383	Chr	phycobilisome small core linker polypeptide
sll1909	gene1342	58.72	78.12	57.39	82.08	77.08	118.72	102.06	84.04	122.05	87.3	61.03	62.24	64.7433	92.6267	102.717	70.19	0.5	0.00048	0.00308	no	-0.54	0.00401	0.00704	no	0.65	9.71e-06	0.000118	no	-0.39	0.0329	0.0598	no	SGL_RS08595	SGL_RS08595	ribosomal protein L11 methyltransferase	ribosomal protein L11 methyltransferase [Synechocystis sp. PCC 6803]	RecName: Full=Ribosomal protein L11 methyltransferase; Short=L11 Mtase [Synechocystis sp. PCC 6803 substr. Kazusa]	ribosomal protein L11 methyltransferase; Methylates ribosomal protein L11 (By similarity)	COG2264	GO:0008276|protein methyltransferase activity;	GO:0006479|protein methylation;	GO:0005840|ribosome;	K02687	prmA	_	sll1909	Chr	probable methyltransferase
sll1908	gene1343	282.47	305.17	304.56	226.39	221.07	230.54	333.25	279.53	330.75	135.07	127.65	132.51	297.4	226	314.51	131.743	-0.4	0.0879	0.197	no	-1.25	2.55e-18	1.51e-17	down	0.07	0.394	0.618	no	-0.78	1.4e-05	5.33e-05	no	SGL_RS08600	SGL_RS08600	phosphoglycerate dehydrogenase	3-phosphoglycerate dehydrogenase [Synechocystis sp. PCC 6803]	RecName: Full=D-3-phosphoglycerate dehydrogenase; Short=PGDH [Synechocystis sp. PCC 6803 substr. Kazusa]	D-3-phosphoglycerate dehydrogenase	COG0111	GO:0016597|amino acid binding;GO:0051287|NAD binding;GO:0004617|phosphoglycerate dehydrogenase activity;	GO:0006544|glycine metabolic process;GO:0006564|L-serine biosynthetic process;GO:0006566|threonine metabolic process;GO:0055114|oxidation-reduction process;	_	K00058	serA, PHGDH	path:ko00260;path:ko00680;path:ko01100;path:ko01120;path:ko01130;path:ko01200;path:ko01230	sll1908	Chr	D-3-phosphoglycerate dehydrogenase
slr1990	gene1344	61.19	57.39	53.8	67.05	69.78	48.78	38.46	36.18	42.8	75.54	49.57	55.82	57.46	61.87	39.1467	60.31	0.11	0.324	0.494	no	0.63	6.16e-05	0.000134	no	-0.54	0.000651	0.00481	no	-0.02	0.82	0.874	no	SGL_RS08605	SGL_RS08605	hypothetical protein	hypothetical protein [Synechocystis sp. PCC 6803]	_	hypothetical protein	_	_	_	_	_	_	_	slr1990	Chr	hypothetical protein
slr1991	gene1345	104.62	109.5	108.6	120.33	119.81	138.15	82.57	90.97	93.16	135.17	111.53	116.15	107.573	126.097	88.9	120.95	0.23	0.0286	0.0844	no	0.45	3.26e-05	7.31e-05	no	-0.28	0.0486	0.149	no	-0.06	0.763	0.824	no	SGL_RS08610	SGL_RS08610	adenylate/guanylate cyclase domain-containing protein	adenylate cyclase [Synechocystis sp. PCC 6803]	RecName: Full=Adenylate cyclase; AltName: Full=ATP pyrophosphate-lyase; AltName: Full=Adenylyl cyclase	adenylate cyclase	COG2114	GO:0016849|phosphorus-oxygen lyase activity;	GO:0009190|cyclic nucleotide biosynthetic process;GO:0035556|intracellular signal transduction;	_	K01768	E4.6.1.1	path:ko00230;path:ko04113;path:ko04213	slr1991	Chr	adenylate cyclase
slr1992	gene1346	1175.91	1322.92	1014.39	356.06	562.13	539.78	1238.98	1268.14	1321.68	590.49	559.84	701.56	1171.07	485.99	1276.27	617.297	-1.26	3.02e-11	1.35e-09	down	-1.05	3.38e-12	1.35e-11	down	0.12	0.25	0.465	no	0.34	0.031	0.0568	no	SGL_RS08615	SGL_RS08615	glutathione peroxidase	glutathione peroxidase [Synechocystis sp. PCC 6803]	RecName: Full=Hydroperoxy fatty acid reductase gpx2 [Synechocystis sp. PCC 6803 substr. Kazusa]	glutathione peroxidase	COG0386	GO:0004602|glutathione peroxidase activity;	GO:0006979|response to oxidative stress;GO:0006749|glutathione metabolic process;GO:0055114|oxidation-reduction process;	_	K00432	E1.11.1.9	path:ko00480;path:ko00590;path:ko04918	slr1992	Chr	glutathione peroxidase-like NADPH peroxidase
slr1993	gene1347	73.27	58.93	46.24	153.61	129.73	208.07	36.98	36.02	40.62	172.38	127.83	148.62	59.48	163.803	37.8733	149.61	1.5	2.41e-16	2.98e-14	up	1.99	3.89e-46	7.56e-45	up	-0.61	0.000177	0.00157	no	-0.12	0.565	0.651	no	SGL_RS08620	SGL_RS08620	acetyl-CoA acetyltransferase	acetyl-CoA acetyltransferase [Synechocystis sp. PCC 6803]	RecName: Full=Acetyl-CoA acetyltransferase; AltName: Full=Acetoacetyl-CoA thiolase [Escherichia coli K-12]	acetyl coenzyme A acetyltransferase (thiolase)	COG0183	GO:0016747|transferase activity, transferring acyl groups other than amino-acyl groups;	GO:0008152|metabolic process;	_	K00626	E2.3.1.9, atoB	path:ko00071;path:ko00072;path:ko00280;path:ko00310;path:ko00362;path:ko00380;path:ko00620;path:ko00630;path:ko00640;path:ko00650;path:ko00720;path:ko00900;path:ko01100;path:ko01110;path:ko01120;path:ko01130;path:ko01200;path:ko01212;path:ko02020	slr1993	Chr	PHA-specific beta-ketothiolase
slr1994	gene1348	176.89	147.74	141.33	484.12	388.31	510.47	116.39	112.99	100.65	355	214.4	277.65	155.32	460.967	110.01	282.35	1.59	1.07e-19	2.39e-17	up	1.38	2.48e-16	1.32e-15	up	-0.48	0.00118	0.00803	no	-0.69	0.00101	0.00265	no	SGL_RS08625	SGL_RS08625	beta-ketoacyl-ACP reductase	3-oxoacyl-ACP reductase [Synechocystis sp. PCC 6803]	RecName: Full=3-oxoacyl-[acyl-carrier-protein]	3-ketoacyl-acyl carrier protein reductase	COG1028	GO:0004316|3-oxoacyl-[acyl-carrier-protein] reductase (NADPH) activity;	GO:0042967|acyl-carrier-protein biosynthetic process;GO:0006633|fatty acid biosynthetic process;GO:0055114|oxidation-reduction process;	GO:0005835|fatty acid synthase complex;	K00059	fabG	path:ko00061;path:ko00780;path:ko01040;path:ko01100;path:ko01212	slr1994	Chr	PHA-specific acetoacetyl-CoA reductase
sll1906	gene1349	74.05	70.3	74.34	70.98	65.26	66.47	54.27	51.16	55.98	41.21	40.56	35.07	72.8967	67.57	53.8033	38.9467	-0.11	0.945	0.981	no	-0.47	0.00125	0.00233	no	-0.43	0.00136	0.00906	no	-0.79	1.84e-06	8.2e-06	no	SGL_RS08630	SGL_RS08630	bacteriochlorophyll synthase subunit	bacteriochlorophyll synthase subunit [Synechocystis sp. PCC 6803]	_	putative bacteriochlorophyll synthase subunit	COG0477	_	_	_	K08226	pucC	_	sll1906	Chr	hypothetical protein
sll0228	gene135	97.84	150.88	129.65	80.66	103.13	130.25	144.12	138.18	177.2	98.43	86.95	101.18	126.123	104.68	153.167	95.52	-0.3	0.203	0.358	no	-0.68	2.61e-06	6.51e-06	no	0.25	0.0454	0.142	no	-0.13	0.524	0.614	no	SGL_RS02550	SGL_RS02550	agmatinase	agmatinase [Synechocystis sp. PCC 6803]	RecName: Full=Agmatinase 1; AltName: Full=Agmatine ureohydrolase 1; Short=AUH 1 [Synechocystis sp. PCC 6803 substr. Kazusa]	arginase	COG0010	GO:0008783|agmatinase activity;GO:0046872|metal ion binding;	GO:0006525|arginine metabolic process;GO:0009446|putrescine biosynthetic process;GO:0006560|proline metabolic process;	_	K01480	speB	path:ko00330;path:ko01100	sll0228	Chr	arginase
sll1905	gene1350	132.84	113.11	127.28	110.55	112.23	109.39	98.68	100.42	108.8	109.05	105.63	98.54	124.41	110.723	102.633	104.407	-0.16	0.699	0.818	no	0.02	0.432	0.501	no	-0.26	0.0698	0.192	no	-0.08	0.636	0.716	no	SGL_RS08635	SGL_RS08635	sensor histidine kinase	sensory histidine kinase [Synechocystis sp. PCC 6803]	RecName: Full=Hybrid signal transduction histidine kinase J [Dictyostelium discoideum]	hybrid sensory kinase	COG0642;COG0784;COG2198	GO:0005524|ATP binding;GO:0000155|phosphorelay sensor kinase activity;GO:0000156|phosphorelay response regulator activity;	GO:0023014|signal transduction by phosphorylation;GO:0035556|intracellular signal transduction;GO:0000160|phosphorelay signal transduction system;	GO:0016020|membrane;GO:0009365|protein histidine kinase complex;	K11527	K11527	_	sll1905	Chr	two-component hybrid sensor and regulator
slr1998	gene1351	36.77	37.4	36.17	31.16	31.03	41.01	25.1	27.58	27.78	53.53	49.56	44.89	36.78	34.4	26.82	49.3267	-0.09	0.892	0.947	no	0.88	4.09e-13	1.77e-12	no	-0.45	0.0028	0.0168	no	0.52	0.00025	0.000748	no	SGL_RS08640	SGL_RS08640	hypothetical protein	hypothetical protein [Synechocystis sp. PCC 6803]	RecName: Full=Digeranylgeranylglycerophospholipid reductase; Short=DGGGPL reductase; AltName: Full=2,3-bis-O-geranylgeranylglyceryl phosphate reductase; AltName: Fu	hypothetical protein	COG0644	GO:0016491|oxidoreductase activity;	GO:0055114|oxidation-reduction process;	_	_	_	_	slr1998	Chr	hypothetical protein
_	gene1352	39.57	47.84	75.65	36.91	55.32	55.41	49.42	46.99	71.84	103.91	107.28	87.31	54.3533	49.2133	56.0833	99.5	-0.18	0.708	0.823	no	0.82	5.21e-05	0.000114	no	0.01	0.961	0.999	no	1	8.85e-06	3.5e-05	up	SGL_RS08645	SGL_RS08645	HicB family protein	hypothetical protein [Synechocystis sp. PCC 6803]	_	hypothetical protein	COG1598	GO:0003729|mRNA binding;GO:0016788|hydrolase activity, acting on ester bonds;	GO:0008152|metabolic process;	_	_	_	_
slr2000	gene1353	70.57	74.96	63.64	50.7	50.65	65.27	49.45	55.21	61.18	66.24	69	66.97	69.7233	55.54	55.28	67.4033	-0.32	0.0915	0.203	no	0.28	0.00306	0.00543	no	-0.33	0.0239	0.0888	no	0.27	0.0323	0.059	no	SGL_RS08650	SGL_RS08650	hypothetical protein	hypothetical protein [Synechocystis sp. PCC 6803]	_	hypothetical protein	_	_	_	_	_	_	_	slr2000	Chr	hypothetical protein
slr2001	gene1354	170.42	180.29	171.34	112.93	148.81	126.59	144.31	146.33	174.49	76.83	68.91	74	174.017	129.443	155.043	73.2467	-0.43	0.0226	0.0701	no	-1.08	3.82e-16	2.02e-15	down	-0.17	0.259	0.476	no	-0.82	2.7e-07	1.37e-06	no	SGL_RS08655	SGL_RS08655	cyanophycinase	Chain A, The Structure Of Cyanophycinase B Chain B, The Structure Of Cyanophycinase C Chain C, The Structure Of Cyanophycinase	RecName: Full=Cyanophycinase [Synechocystis sp. PCC 6803 substr. Kazusa]	hypothetical protein; Exopeptidase that catalyzes the hydrolytic cleavage of multi-L-arginyl [...]	COG4242	GO:0004180|carboxypeptidase activity;GO:0042803|protein homodimerization activity;GO:0008236|serine-type peptidase activity;	GO:0044260|cellular macromolecule metabolic process;GO:0006508|proteolysis;	_	K13282	cphB	_	slr2001	Chr	cyanophycinase
slr2002	gene1355	196.42	259.44	242.39	251.23	203.07	242.9	114.48	97.47	133.98	159.87	128.22	178.44	232.75	232.4	115.31	155.51	-0.03	0.614	0.755	no	0.44	0.00134	0.00249	no	-1.04	1.13e-10	3.28e-09	down	-0.57	0.00598	0.0128	no	SGL_RS08660	SGL_RS08660	cyanophycin synthetase	cyanophycin synthetase [Synechocystis sp. PCC 6803]	RecName: Full=Cyanophycin synthetase; AltName: Full=Cyanophycin synthase [Synechocystis sp. PCC 6803 substr. Kazusa]	cyanophycin synthetase; Catalyzes the ATP-dependent polymerization of arginine and aspartate [...]	COG1181;COG0769	GO:0071160|cyanophycin synthetase activity (L-aspartate-adding);GO:0046872|metal ion binding;GO:0071161|cyanophycin synthetase activity (L-arginine-adding);GO:0005524|ATP binding;	GO:0009059|macromolecule biosynthetic process;	_	K03802	cphA	_	slr2002	Chr	cyanophycin synthetase
slr2003	gene1356	181.58	255.17	207.58	381.22	265.52	330.8	102.66	112.31	92.44	158.59	151.07	172.08	214.777	325.847	102.47	160.58	0.57	0.000414	0.00275	no	0.65	2.06e-07	5.72e-07	no	-1.09	4.99e-12	1.65e-10	down	-1.01	1.89e-07	9.91e-07	down	SGL_RS08665	SGL_RS08665	hypothetical protein	hypothetical protein [Synechocystis sp. PCC 6803]	_	hypothetical protein	_	_	_	_	_	_	_	slr2003	Chr	hypothetical protein
sll1902	gene1357	35.38	50.57	51.92	53.65	49.41	53.12	29.98	31.69	31.85	48.4	49.12	55.02	45.9567	52.06	31.1733	50.8467	0.14	0.155	0.295	no	0.7	3.4e-09	1.1e-08	no	-0.59	0.00145	0.00959	no	-0.03	0.866	0.911	no	SGL_RS08670	SGL_RS08670	glutathione S-transferase	glutathione S-transferase [Synechocystis sp. PCC 6803]	_	hypothetical protein	COG0625	_	_	_	K00799	GST, gst	path:ko00480;path:ko00980;path:ko00982;path:ko05204	sll1902	Chr	hypothetical protein
ssr3402	gene1358	20.41	24.31	24.45	15.1	24.33	30.22	12.86	28.42	10.77	8.87	9.12	11.73	23.0567	23.2167	17.35	9.90667	0	0.939	0.978	no	-0.8	0.0933	0.128	no	-0.42	0.337	0.554	no	-1.23	0.00143	0.0036	down	SGL_RS08675	SGL_RS08675	hypothetical protein	hypothetical protein [Synechocystis sp. PCC 6803]	RecName: Full=Uncharacterized protein ssr3402; Flags: Precursor [Synechocystis sp. PCC 6803 substr. Kazusa]	hypothetical protein	_	_	_	_	_	_	_	ssr3402	Chr	unknown protein
slr2004	gene1359	31.19	35.83	28.18	34.54	37.56	52.08	31.6	32.45	35.29	24.2	25.4	25.9	31.7333	41.3933	33.1133	25.1667	0.38	0.00453	0.0189	no	-0.4	0.0143	0.0228	no	0.06	0.492	0.699	no	-0.72	5.33e-06	2.2e-05	no	SGL_RS08680	SGL_RS08680	hypothetical protein	hypothetical protein [Synechocystis sp. PCC 6803]	_	hypothetical protein	_	_	_	GO:0030288|outer membrane-bounded periplasmic space;	_	_	_	slr2004	Chr	periplasmic protein, function unknown
sll0227	gene136	278.96	379.06	382.62	205.5	301.18	302.27	369.67	343.88	396.09	248.31	237.91	261.54	346.88	269.65	369.88	249.253	-0.39	0.0819	0.188	no	-0.57	6.83e-05	0.000148	no	0.06	0.423	0.644	no	-0.12	0.602	0.684	no	SGL_RS02555	SGL_RS02555	peptidyl-prolyl cis-trans isomerase	peptidyl-prolyl cis-trans isomerase [Synechocystis sp. PCC 6803]	RecName: Full=Probable peptidyl-prolyl cis-trans isomerase sll0227; Short=PPIase sll0227; AltName: Full=Rotamase sll0227; Flags: Precursor [Synechocystis sp. PCC 68	peptidyl-prolyl cis-trans isomerase B; PPIases accelerate the folding of proteins. It cataly [...]	COG0652	GO:0003755|peptidyl-prolyl cis-trans isomerase activity;	GO:0006457|protein folding;GO:0000413|protein peptidyl-prolyl isomerization;	GO:0030288|outer membrane-bounded periplasmic space;	K03768	PPIB, ppiB	_	sll0227	Chr	peptidyl-prolyl cis-trans isomerase B, periplasmic protein
_	gene1360	12.32	17.48	11.21	9.33	8.9	17.3	3.18	4.4	8.63	0	4.38	2.69	13.67	11.8433	5.40333	2.35667	-0.22	0.887	0.943	no	0	1	1	no	-1.32	0.0323	0.112	no	-2.35	0.00138	0.00349	down	SGL_RS08685	SGL_RS08685	hypothetical protein	hypothetical protein BEST7613_2717 [Synechocystis sp. PCC 6803]	_	hypothetical protein	_	_	GO:0006355|regulation of transcription, DNA-templated;	_	_	_	_
slr1712	gene1361	649.31	562.53	609.98	607.61	780.31	756.53	370.88	397.55	430.51	573.55	604.75	563.04	607.273	714.817	399.647	580.447	0.25	0.0792	0.183	no	0.53	9.63e-07	2.52e-06	no	-0.59	1.51e-05	0.000175	no	-0.31	0.102	0.159	no	SGL_RS08690	SGL_RS08690	hypothetical protein	hypothetical protein [Synechocystis sp. PCC 6803]	_	hypothetical protein	COG5464	_	_	_	_	_	_	slr1712	Chr	hypothetical protein
sll1615	gene1362	228.44	187.9	208.84	142.87	181.48	179.59	120.15	126.18	133.86	141.63	191.64	144.62	208.393	167.98	126.73	159.297	-0.29	0.168	0.311	no	0.32	0.0037	0.00654	no	-0.7	3.78e-07	6.25e-06	no	-0.09	0.73	0.797	no	SGL_RS08695	SGL_RS08695	tRNA uridine-5-carboxymethylaminomethyl(34) synthesis GTPase MnmE	tRNA modification GTPase TrmE [Synechocystis sp. PCC 6803]	RecName: Full=tRNA modification GTPase MnmE [Synechocystis sp. PCC 6803 substr. Kazusa]	tRNA modification GTPase TrmE; Exhibits a very high intrinsic GTPase hydrolysis rate. Involv [...]	COG0486	GO:0046872|metal ion binding;GO:0005525|GTP binding;GO:0003924|GTPase activity;	GO:0006184|GTP catabolic process;GO:0007264|small GTPase mediated signal transduction;GO:0006400|tRNA modification;	GO:0005737|cytoplasm;	K03650	mnmE, trmE, MSS1	_	sll1615	Chr	thiophen and furan oxidation protein
sll1614	gene1363	19.67	15.7	16.24	24.12	19.9	26.98	15.86	18.14	20.1	18.64	14.59	16.58	17.2033	23.6667	18.0333	16.6033	0.48	0.00201	0.0097	no	-0.12	0.783	0.821	no	0.1	0.493	0.699	no	-0.5	0.00328	0.0075	no	SGL_RS08700	SGL_RS08700	cation-transporting ATPase pma1	ATPase [Synechocystis sp. PCC cation-transporting ATPase E1-E2 ATPase [Synechocystis sp. PCC	RecName: Full=Cation-transporting ATPase pma1 [Synechocystis sp. PCC 6803 substr. Kazusa]	cation-transporting ATPase; E1-E2 ATPase; Could mediate calcium influx	COG0474	GO:0046872|metal ion binding;GO:0005524|ATP binding;GO:0019829|cation-transporting ATPase activity;	GO:0008152|metabolic process;GO:0006812|cation transport;	GO:0016021|integral component of membrane;GO:0005886|plasma membrane;	_	_	_	sll1614	Chr	cation-transporting P-type ATPase
sll1613	gene1364	44.61	57.68	29.01	35.23	63.64	60.37	33.62	32.39	56.26	82.59	99.46	84.08	43.7667	53.08	40.7567	88.71	0.29	0.201	0.356	no	1.1	4.2e-10	1.45e-09	up	-0.09	0.771	0.893	no	0.72	4.5e-05	0.000156	no	SGL_RS08705	SGL_RS08705	hypothetical protein	hypothetical protein [Synechocystis sp. PCC 6803]	RecName: Full=Uncharacterized protein sll1613 [Synechocystis sp. PCC 6803 substr. Kazusa]	_	_	_	_	_	_	_	_	sll1613	Chr	unknown protein
sll1612	gene1365	12.97	15.73	13.62	15.03	15.09	24.07	26.01	25.67	19.72	23.22	20.09	16.83	14.1067	18.0633	23.8	20.0467	0.35	0.0459	0.12	no	-0.24	0.328	0.395	no	0.73	4.04e-05	0.000416	no	0.15	0.342	0.441	no	SGL_RS08710	SGL_RS08710	bifunctional folylpolyglutamate synthase/dihydrofolate synthase	folylpolyglutamate synthase [Synechocystis sp. PCC 6803]	RecName: Full=Probable bifunctional folylpolyglutamate synthase/dihydropteroate synthase; Includes: RecName: Full=Probable folylpolyglutamate synthase; AltName: Fu	folyl-polyglutamate synthetase	COG0285	GO:0004326|tetrahydrofolylpolyglutamate synthase activity;GO:0005524|ATP binding;	GO:0006536|glutamate metabolic process;GO:0046901|tetrahydrofolylpolyglutamate biosynthetic process;GO:0046656|folic acid biosynthetic process;	_	K11754	folC	path:ko00790;path:ko01100	sll1612	Chr	folylpolyglutamate synthase
sll1611	gene1366	16.2	13.48	10.62	10.55	8.83	14.77	15	14.4	16.02	20.19	18.71	17.12	13.4333	11.3833	15.14	18.6733	-0.2	0.541	0.697	no	0.3	0.0309	0.0465	no	0.2	0.3	0.517	no	0.71	0.000668	0.00181	no	SGL_RS08715	SGL_RS08715	hypothetical protein	hypothetical protein [Synechocystis sp. PCC 6803]	_	hypothetical protein	COG3239	_	GO:0006629|lipid metabolic process;	_	_	_	_	sll1611	Chr	unknown protein
slr1715	gene1367	25.25	27.41	29.38	16.44	27.65	31.26	29.47	30.36	34.68	27.51	34.68	25.86	27.3467	25.1167	31.5033	29.35	-0.12	0.812	0.894	no	-0.11	0.924	0.943	no	0.19	0.417	0.641	no	0.2	0.366	0.463	no	SGL_RS08720	SGL_RS08720	transposase	transposase [Synechocystis sp. PCC 6803]	_	transposase	COG3335	GO:0003677|DNA binding;	_	_	_	_	_	slr1715	Chr	putative transposase [ISY100m: 1463383 - 1464328]
slr1716	gene1368	12.61	19.29	16.77	9.58	9.3	16.72	20.06	14.48	25.07	20.23	26.52	18.07	16.2233	11.8667	19.87	21.6067	-0.48	0.213	0.369	no	0.11	0.497	0.562	no	0.26	0.296	0.512	no	0.84	0.00223	0.00535	no	SGL_RS08725	SGL_RS08725	IS630 family transposase	transposase [Synechocystis sp. PCC 6803]	_	transposase	COG3335	GO:0003677|DNA binding;	_	_	_	_	_	slr1716	Chr	putative transposase [ISY100m: 1463383 - 1464328]
sll1609	gene1369	121.77	95.89	78.83	162.45	134.18	199.98	80.22	91.17	87.83	176.36	215.04	193.85	98.83	165.537	86.4067	195.083	0.78	1.58e-05	0.000172	no	1.16	3.52e-21	2.43e-20	up	-0.15	0.342	0.559	no	0.23	0.111	0.17	no	SGL_RS08730	SGL_RS08730	hypothetical protein	hypothetical protein [Synechocystis sp. PCC 6803]	RecName: Full=Uncharacterized protein sll1609 [Synechocystis sp. PCC 6803 substr. Kazusa]	hypothetical protein	COG4636	_	_	_	_	_	_	sll1609	Chr	hypothetical protein
sll0226	gene137	209.71	299.93	265.16	125.07	191.49	219.54	256.96	252.7	245.4	70.03	71.54	66.69	258.267	178.7	251.687	69.42	-0.55	0.00324	0.0145	no	-1.86	1.02e-43	1.77e-42	down	-0.07	0.947	0.993	no	-1.37	7.82e-18	1.32e-16	down	SGL_RS02560	SGL_RS02560	photosystem I assembly protein Ycf4	phosphoribulokinase [Synechocystis sp. PCC 6803]	RecName: Full=Photosystem I assembly protein Ycf4 [Synechocystis sp. PCC 6803 substr. Kazusa]	photosystem I assembly protein Ycf4; Seems to be required for the assembly of the photosyste [...]	_	_	GO:0015979|photosynthesis;	GO:0016021|integral component of membrane;GO:0042651|thylakoid membrane;GO:0009522|photosystem I;	_	_	_	sll0226	Chr	photosystem I assembly related protein
sll1608	gene1370	49.53	48.23	54.08	40.73	37.23	45.14	57.05	51.66	52.89	55.96	46.02	41.85	50.6133	41.0333	53.8667	47.9433	-0.3	0.154	0.294	no	-0.16	0.476	0.544	no	0.08	0.351	0.569	no	0.23	0.146	0.215	no	SGL_RS08735	SGL_RS08735	transglutaminase	transglutaminase [Synechocystis sp. PCC 6803]	_	hypothetical protein	COG1305	_	_	_	_	_	_	sll1608	Chr	hypothetical protein
_	gene1371	17.59	26.75	15.26	11.44	21.82	12.36	27.61	31.44	13.22	10.61	11.92	13.71	19.8667	15.2067	24.09	12.08	-0.4	0.486	0.649	no	-0.98	0.0304	0.0457	no	0.25	0.577	0.761	no	-0.34	0.627	0.707	no	SGL_RS08740	SGL_RS08740	hypothetical protein	hypothetical protein BEST7613_2728 [Bacillus subtilis BEST7613]	_	_	_	_	_	_	_	_	_
slr1717	gene1372	116.12	117.74	103.98	104.39	108.59	147.94	102	116.56	126.54	183.25	201.96	194.69	112.613	120.307	115.033	193.3	0.1	0.262	0.43	no	0.74	3.94e-12	1.57e-11	no	0.04	0.639	0.806	no	0.68	6.96e-07	3.33e-06	no	SGL_RS08745	SGL_RS08745	TIGR00268 family protein	hypothetical protein [Synechocystis sp. PCC 6803]	RecName: Full=Uncharacterized protein slr1717 [Synechocystis sp. PCC 6803 substr. Kazusa]	hypothetical protein	COG1606	_	_	_	K06864	K06864	_	slr1717	Chr	hypothetical protein
sll1606	gene1373	61.76	68.79	69.34	49.69	68.23	76.14	73.61	80.21	83.45	87.5	85.54	71.5	66.63	64.6867	79.09	81.5133	-0.05	0.93	0.972	no	0.04	0.365	0.432	no	0.24	0.045	0.141	no	0.33	0.013	0.026	no	SGL_RS08750	SGL_RS08750	hypothetical protein	hypothetical protein [Synechocystis sp. PCC 6803]	_	hypothetical protein	COG1434	_	_	_	_	_	_	sll1606	Chr	hypothetical protein
sll1605	gene1374	59.97	85.57	56.93	24.71	76.19	66.27	48.8	69.34	88.84	38.45	25.69	38.82	67.49	55.7233	68.9933	34.32	-0.28	0.397	0.565	no	-1	4e-05	8.9e-05	down	0.02	0.802	0.915	no	-0.7	0.033	0.06	no	SGL_RS08755	SGL_RS08755	beta-hydroxyacyl-ACP dehydratase	3-hydroxyacyl-ACP dehydratase [Synechocystis sp. PCC 6803]	RecName: Full=3-hydroxyacyl-[acyl-carrier-protein]	(3R)-hydroxymyristoyl-ACP dehydratase; Involved in saturated fatty acids biosynthesis	COG0764	GO:0047451|3-hydroxyoctanoyl-[acyl-carrier-protein] dehydratase activity;	GO:0006633|fatty acid biosynthetic process;GO:0009245|lipid A biosynthetic process;	GO:0005737|cytoplasm;	K02372	fabZ	path:ko00061;path:ko00780;path:ko01100;path:ko01212	sll1605	Chr	(3R)-hydroxymyristol acyl carrier protein dehydrase
_	gene1375	14.57	10.38	13.39	8.93	17.05	4.13	0	3.5	8.59	13.99	1.74	8.02	12.78	10.0367	4.03	7.91667	-0.32	0.747	0.85	no	0.96	0.23	0.288	no	-1.57	0.0346	0.117	no	-0.29	0.749	0.813	no	SGL_RS08760	SGL_RS08760	hypothetical protein	hypothetical protein D082_32410 [Synechocystis sp. PCC 6714]	_	_	_	_	_	_	_	_	_
slr1718	gene1376	54.27	54.82	54.36	33.77	41.15	47.07	67.75	59.72	61.13	26.44	20.43	29.94	54.4833	40.6633	62.8667	25.6033	-0.42	0.0329	0.0941	no	-1.28	1.91e-12	7.87e-12	down	0.2	0.113	0.274	no	-0.66	0.00138	0.00349	no	SGL_RS08765	SGL_RS08765	2-phosphosulfolactate phosphatase	2-phosphosulfolactate phosphatase [Synechocystis sp. PCC 6803]	RecName: Full=Probable 2-phosphosulfolactate phosphatase [Synechocystis sp. PCC 6803 substr. Kazusa]	2-phosphosulfolactate phosphatase	COG2045	GO:0050532|2-phosphosulfolactate phosphatase activity;GO:0000287|magnesium ion binding;	GO:0019295|coenzyme M biosynthetic process;GO:0016311|dephosphorylation;	_	K05979	E3.1.3.71, comB	path:ko00680;path:ko01120	slr1718	Chr	hypothetical protein
slr1719	gene1377	163.19	188.23	175.77	161.2	161.5	233.17	159.78	154.7	147.81	88.88	88.28	91.43	175.73	185.29	154.097	89.53	0.07	0.355	0.526	no	-0.78	1.46e-08	4.51e-08	no	-0.2	0.206	0.411	no	-1.05	1.82e-12	1.79e-11	down	SGL_RS08770	SGL_RS08770	reductase DrgA	drgA [Synechocystis sp. PCC DrgA gene product [Synechocystis sp. PCC 6803]	RecName: Full=Protein DrgA [Synechocystis sp. PCC 6803 substr. Kazusa]	DrgA gene product; Controls resistance to the herbicide Dinoseb and metronidazole. Involved [...]	COG0778	GO:0016491|oxidoreductase activity;	GO:0055114|oxidation-reduction process;GO:0009635|response to herbicide;	_	_	_	_	slr1719	Chr	DrgA protein homolog
slr1720	gene1378	55.15	67.18	60.02	78.33	62.03	94.79	89.53	77.05	103.25	56.28	36.94	46.09	60.7833	78.3833	89.9433	46.4367	0.35	0.00654	0.0258	no	-0.94	2.04e-08	6.18e-08	no	0.55	9.68e-06	0.000118	no	-0.74	7.72e-05	0.000258	no	SGL_RS08775	SGL_RS08775	aspartate--tRNA ligase	aspartyl-tRNA synthase [Synechocystis sp. PCC 6803]	RecName: Full=Aspartate--tRNA(Asp/Asn) ligase; AltName: Full=Aspartyl-tRNA synthetase; Short=AspRS; AltName: Full=Non-discriminating aspartyl-tRNA synthetase; Short	aspartyl-tRNA synthetase	COG0173	GO:0005524|ATP binding;GO:0004815|aspartate-tRNA ligase activity;GO:0050560|aspartate-tRNA(Asn) ligase activity;GO:0003676|nucleic acid binding;	GO:0006531|aspartate metabolic process;GO:0006522|alanine metabolic process;GO:0006422|aspartyl-tRNA aminoacylation;	GO:0005737|cytoplasm;	K01876	DARS, aspS	path:ko00970	slr1720	Chr	aspartyl-tRNA synthetase
slr1721	gene1379	90.03	121.18	113.45	104.85	106.44	132.77	105.75	97.03	100.39	49.77	35.32	42.55	108.22	114.687	101.057	42.5467	0.06	0.301	0.47	no	-1.23	1.77e-16	9.56e-16	down	-0.13	0.643	0.808	no	-1.42	1.79e-18	3.23e-17	down	SGL_RS08780	SGL_RS08780	hypothetical protein	hypothetical protein [Synechocystis sp. PCC 6803]	_	hypothetical protein	_	_	_	_	_	_	_	slr1721	Chr	hypothetical protein
sll0225	gene138	7.01	10.44	11.3	8.01	10.31	15.3	7.9	8.94	11.92	8.51	6.92	6.98	9.58333	11.2067	9.58667	7.47	0.19	0.289	0.459	no	-0.36	0.199	0.254	no	-0.03	0.971	1	no	-0.58	0.0188	0.0363	no	SGL_RS02565	SGL_RS02565	hypothetical protein	hypothetical protein [Synechocystis sp. PCC 6803]	RecName: Full=Probable indole-3-acetic acid-amido synthetase GH3.7; AltName: Full=Auxin-responsive GH3-like protein 7; Short=OsGH3-7 [Oryza sativa Japonica Group]	_	_	_	_	_	_	_	_	sll0225	Chr	unknown protein
slr1722	gene1380	568.63	756.42	641.32	341.3	472.02	501.07	690.97	672.51	756.79	257.73	276.32	309.57	655.457	438.13	706.757	281.207	-0.6	0.00399	0.0171	no	-1.33	3.91e-20	2.56e-19	down	0.09	0.289	0.508	no	-0.65	0.000562	0.00155	no	SGL_RS08785	SGL_RS08785	guanosine monophosphate reductase	inosine 5'-monophosphate dehydrogenase [Synechocystis sp. PCC 6803]	RecName: Full=Uncharacterized oxidoreductase MSMEG_1603/MSMEI_1564 [Mycobacterium smegmatis str. MC2 155]	inosine 5-monophosphate dehydrogenase	COG0516	GO:0003938|IMP dehydrogenase activity;	GO:0006144|purine nucleobase metabolic process;GO:0055114|oxidation-reduction process;	GO:0042720|mitochondrial inner membrane peptidase complex;	K00088	guaB	path:ko00230;path:ko00983;path:ko01100;path:ko01110	slr1722	Chr	inosine-5'-monophosphate dehydrogenase
slr1723	gene1381	42.16	36.89	33.56	24.22	33.68	32.76	35.32	35.75	27.83	30.66	29.45	26.21	37.5367	30.22	32.9667	28.7733	-0.29	0.208	0.366	no	-0.19	0.489	0.556	no	-0.17	0.431	0.651	no	-0.08	0.83	0.882	no	SGL_RS08790	SGL_RS08790	lactose ABC transporter permease	lactose ABC transporter permease [Synechocystis sp. PCC 6803]	RecName: Full=L-arabinose transport system permease protein AraQ [Bacillus subtilis subsp. subtilis str. 168]	lactose transport system permease protein; LacG; Part of a binding-protein-dependent transpo [...]	COG0395	_	GO:0006810|transport;	GO:0016021|integral component of membrane;GO:0005886|plasma membrane;	K17246	chiG	path:ko02010	slr1723	Chr	permease protein of sugar ABC transporter
sll1601	gene1382	18.42	19.33	25.31	26.91	23.02	30.74	16.51	14	14.19	26.82	23.62	21.94	21.02	26.89	14.9	24.1267	0.34	0.0362	0.101	no	0.7	5.65e-06	1.36e-05	no	-0.52	0.0181	0.0721	no	-0.15	0.431	0.526	no	SGL_RS08795	SGL_RS08795	saccharopine dehydrogenase	saccharopine dehydrogenase [Synechocystis sp. PCC 6803]	RecName: Full=Putative trans-acting enoyl reductase Rv2449c [Mycobacterium tuberculosis Y2525_MYCTO RecName: Full=Putative trans-ac	hypothetical protein	COG3268	GO:0016491|oxidoreductase activity;	GO:0055114|oxidation-reduction process;	_	_	_	_	sll1601	Chr	hypothetical protein
slr1724	gene1383	118.51	129.1	132.47	81.65	94.66	127.54	86.5	99.01	105.69	93.76	111.6	119.41	126.693	101.283	97.0667	108.257	-0.33	0.0684	0.164	no	0.15	0.0849	0.117	no	-0.39	0.00605	0.0312	no	0.08	0.374	0.471	no	SGL_RS08800	SGL_RS08800	hypothetical protein	hypothetical protein [Synechocystis sp. PCC 6803]	_	hypothetical protein	_	_	_	_	_	_	_	slr1724	Chr	hypothetical protein
ssl3127	gene1384	10.66	24.13	16.03	27.22	9.16	16.34	12.28	7.56	19.77	24.49	12.54	6.92	16.94	17.5733	13.2033	14.65	-0.02	0.851	0.92	no	0.16	0.649	0.705	no	-0.41	0.446	0.662	no	-0.23	0.636	0.715	no	SGL_RS08805	SGL_RS08805	hypothetical protein	hypothetical protein [Synechocystis sp. PCC 6803]	_	hypothetical protein	COG4177	GO:0005215|transporter activity;	GO:0006810|transport;	GO:0016021|integral component of membrane;GO:0005886|plasma membrane;	K11955	natC	path:ko02010	ssl3127	Chr	similar to permease protein of ABC transporter
sll1600	gene1385	6.44	5.68	4.32	11.65	6.99	16.6	6.28	6.59	6.92	13.18	7.04	5.34	5.48	11.7467	6.59667	8.52	1.12	0.000819	0.00478	up	0.38	0.206	0.262	no	0.29	0.353	0.57	no	-0.44	0.245	0.334	no	SGL_RS08810	SGL_RS08810	manganese transport system membrane protein MntB	iron ABC transporter permease [Synechocystis sp. PCC 6803]	RecName: Full=Manganese transport system membrane protein MntB [Synechocystis sp. PCC 6803 substr. Kazusa]	Mn transporter; MntB; Part of an ATP-driven transport system for manganese	COG1108	GO:0005524|ATP binding;GO:0042626|ATPase activity, coupled to transmembrane movement of substances;	GO:0055085|transmembrane transport;	GO:0016021|integral component of membrane;GO:0005886|plasma membrane;	K11602	mntB	path:ko02010;path:ko02020	sll1600	Chr	manganese transport system membrane protein MntB
sll1599	gene1386	2.55	1.42	7.73	32.92	10.42	23.55	4.05	4.66	5.97	20.54	6.95	12.19	3.9	22.2967	4.89333	13.2267	2.43	3.24e-06	4.42e-05	up	1.44	0.000107	0.000227	up	0.28	0.528	0.726	no	-0.71	0.0779	0.125	no	SGL_RS08815	SGL_RS08815	manganese transport system ATP-binding protein MntA	manganese transporter [Synechocystis sp. PCC 6803]	RecName: Full=Manganese transport system ATP-binding protein MntA [Synechocystis sp. PCC 6803 substr. Kazusa]	Mn transporter; MntA; Part of an ATP-driven transport system for manganese	COG1121	GO:0005524|ATP binding;GO:0015416|organic phosphonate transmembrane-transporting ATPase activity;	GO:0015748|organophosphate ester transport;GO:0006200|ATP catabolic process;GO:0015716|organic phosphonate transport;	_	K11603	mntA	path:ko02010;path:ko02020	sll1599	Chr	manganese transport system ATP-binding protein MntA
sll1598	gene1387	4.75	6.62	8.83	59.12	13.7	19.81	3.86	4.28	9.02	23.33	10.08	13.33	6.73333	30.8767	5.72	15.58	2.11	4.77e-06	6.17e-05	up	1.44	2.99e-05	6.74e-05	up	-0.26	0.567	0.755	no	-0.93	0.0275	0.051	no	SGL_RS08820	SGL_RS08820	metal ABC transporter substrate-binding protein	periplasmic chelated iron-binding protein yfeA [Synechocystis sp. PCC 6803]	RecName: Full=Periplasmic chelated iron-binding protein YfeA; Flags: Precursor [Yersinia pestis]	Mn transporter; MntC	COG0803	GO:0046872|metal ion binding;	GO:0007155|cell adhesion;GO:0030001|metal ion transport;	_	K11601	mntC	path:ko02010;path:ko02020	sll1598	Chr	Mn transporter MntC
_	gene1388	50.42	41.72	39.42	26.75	42.55	31.22	34.66	37.88	30.36	48.02	62.28	36.98	43.8533	33.5067	34.3	49.0933	-0.36	0.165	0.308	no	0.51	0.00401	0.00704	no	-0.33	0.0955	0.243	no	0.53	0.0143	0.0283	no	SGL_RS08825	SGL_RS08825	IS5 family transposase	Mobile element protein [Synechocystis sp. PCC 6714]	_	transposase	COG3293	GO:0003677|DNA binding;GO:0004803|transposase activity;	GO:0006313|transposition, DNA-mediated;	_	_	_	_
sll1596	gene1389	39.55	29.69	29.17	33.09	41.03	39.16	33.31	38.04	31.03	40.36	34.7	23.17	32.8033	37.76	34.1267	32.7433	0.24	0.367	0.537	no	-0.06	1	1	no	0.09	0.786	0.903	no	-0.21	0.51	0.602	no	SGL_RS08830	SGL_RS08830	KaiB-like protein 1	KaiB 1 [Synechocystis sp. PCC circadian rhythm protein [Synechocystis sp. PCC 6803]	RecName: Full=KaiB-like protein 1 [Synechocystis sp. PCC 6803 substr. Kazusa]	circadian rhythm protein	COG0526	_	GO:0048511|rhythmic process;	_	K08481	kaiB	_	sll1596	Chr	circadian clock protein KaiB homolog
sll0224	gene139	62.67	60.85	64.47	33.45	46.16	45.65	36.06	43.45	47.11	32.81	39.48	32.72	62.6633	41.7533	42.2067	35.0033	-0.58	0.0015	0.00775	no	-0.28	0.198	0.252	no	-0.56	0.000243	0.00206	no	-0.27	0.177	0.252	no	SGL_RS02570	SGL_RS02570	amino acid ABC transporter substrate-binding protein	ABC transporter substrate-binding protein [Synechocystis sp. PCC 6803]	_	hypothetical protein	COG0834	GO:0005215|transporter activity;	GO:0006810|transport;	_	K02030	ABC.PA.S	_	sll0224	Chr	amino-acid ABC transporter binding protein
sll1595	gene1390	10.8	12.35	17.71	9.27	11.68	12.39	12.81	12.36	15.92	10.19	9.38	7.54	13.62	11.1133	13.6967	9.03667	-0.32	0.33	0.5	no	-0.6	0.00394	0.00694	no	-0.02	0.94	0.99	no	-0.3	0.191	0.27	no	SGL_RS08835	SGL_RS08835	circadian clock protein KaiC	KaiC 1 [Synechocystis sp. PCC circadian clock protein KaiC [Synechocystis sp. PCC 6803]	RecName: Full=KaiC-like protein 1 [Synechocystis sp. PCC 6803 substr. Kazusa]	circadian clock protein KaiC	COG0467	GO:0005524|ATP binding;GO:0017111|nucleoside-triphosphatase activity;GO:0016740|transferase activity;	GO:0008152|metabolic process;	_	K08482	kaiC	_	sll1595	Chr	circadian clock protein KaiC homolog
slr1726	gene1391	72.32	58.94	60.63	79.02	97.08	127.34	72.83	73	54.58	171.55	174.62	171.22	63.9633	101.147	66.8033	172.463	0.69	1e-05	0.000118	no	1.37	4.43e-22	3.19e-21	up	0.08	0.583	0.766	no	0.76	4.13e-09	2.74e-08	no	SGL_RS08840	SGL_RS08840	hypothetical protein	hypothetical protein [Synechocystis sp. PCC 6803]	_	hypothetical protein	_	_	_	_	_	_	_	slr1726	Chr	unknown protein
sll1594	gene1392	22.81	29.45	24.46	32.3	25.89	48.68	17.18	20.52	19.59	44.56	36.84	47.27	25.5733	35.6233	19.0967	42.89	0.46	0.011	0.0393	no	1.17	1.34e-13	5.98e-13	up	-0.43	0.0298	0.106	no	0.27	0.118	0.18	no	SGL_RS08845	SGL_RS08845	LysR family transcriptional regulator	LysR family transcriptional regulator [Synechocystis sp. PCC 6803]	RecName: Full=HTH-type transcriptional activator CmpR [Synechococcus elongatus PCC 7942]	rubisco operon transcriptional regulator	COG0583	GO:0003677|DNA binding;GO:0003700|sequence-specific DNA binding transcription factor activity;	GO:0006355|regulation of transcription, DNA-templated;	GO:0005667|transcription factor complex;	_	_	_	sll1594	Chr	ndhF3 operon transcriptional regulator, LysR family protein
slr1727	gene1393	30.14	34.29	31.32	52.34	48.72	66.8	35.22	32.5	34.56	62.49	56.3	58.29	31.9167	55.9533	34.0933	59.0267	0.8	7.73e-09	2.02e-07	no	0.79	4.48e-12	1.77e-11	no	0.08	0.345	0.561	no	0.08	0.497	0.59	no	SGL_RS08850	SGL_RS08850	low-affinity Na+/H+ antiporter NhaS1	sodium:proton antiporter [Synechocystis sp. PCC 6803]	RecName: Full=Low-affinity Na(+)/H(+) antiporter NhaS1; AltName: Full=Sodium/proton antiporter NhaS1 [Synechocystis sp. PCC 6803 substr. Kazusa]	Na+/H+ exchanger	COG0025	GO:0015299|solute:proton antiporter activity;	GO:1902600|hydrogen ion transmembrane transport;GO:0006885|regulation of pH;GO:0006814|sodium ion transport;	GO:0016021|integral component of membrane;GO:0005886|plasma membrane;	K03316	TC.CPA1	_	slr1727	Chr	Na+/H+ antiporter
sll1592	gene1394	25.52	23.59	18.44	26.01	23.9	34.6	31.63	29.83	22.52	144.84	117.69	118.93	22.5167	28.17	27.9933	127.153	0.35	0.0782	0.182	no	2.19	1.04e-41	1.71e-40	up	0.33	0.112	0.273	no	2.17	9.91e-38	6.24e-36	up	SGL_RS08855	SGL_RS08855	DNA-binding response regulator	NagC family transcriptional regulator [Synechocystis sp. PCC 6803]	RecName: Full=Transcriptional regulatory protein LiaR [Bacillus subtilis subsp. subtilis str. 168]	NarL subfamily protein	COG2197	GO:0003677|DNA binding;GO:0003700|sequence-specific DNA binding transcription factor activity;GO:0000156|phosphorelay response regulator activity;	GO:0006355|regulation of transcription, DNA-templated;GO:0035556|intracellular signal transduction;GO:0000160|phosphorelay signal transduction system;	GO:0005667|transcription factor complex;	K02479	K02479	_	sll1592	Chr	two-component response regulator NarL subfamily
sll1590	gene1395	53.62	57.01	37.98	45.96	48.96	69.45	58.24	56.7	48.15	518.94	388.77	509.46	49.5367	54.79	54.3633	472.39	0.16	0.212	0.369	no	3.13	1.38e-73	6.04e-72	up	0.14	0.282	0.503	no	3.11	8.72e-55	1.95e-52	up	SGL_RS08860	SGL_RS08860	two-component sensor histidine kinase	sensory transduction histidine kinase [Bacillus subtilis BEST7613]	RecName: Full=Sensor protein FixL [Bradyrhizobium diazoefficiens USDA 110]	sensory transduction histidine kinase	COG0642	GO:0000155|phosphorelay sensor kinase activity;GO:0005524|ATP binding;	GO:0023014|signal transduction by phosphorylation;GO:0000160|phosphorelay signal transduction system;	GO:0016020|membrane;GO:0009365|protein histidine kinase complex;	K02480	K02480	_	sll1590	Chr	two-component sensor histidine kinase
slr1728	gene1396	78.58	69.74	77.55	99.61	116.54	127.26	122.61	119.25	96.04	9009.42	8205.93	9995.68	75.29	114.47	112.633	9070.34	0.62	3.01e-06	4.13e-05	no	6.34	1.37e-212	4.92e-209	up	0.58	3.13e-05	0.000342	no	6.31	3.54e-161	1.27e-157	up	SGL_RS08865	SGL_RS08865	K+-transporting ATPase subunit A	potassium-transporting ATPase subunit A [Synechocystis sp. PCC 6803]	RecName: Full=Potassium-transporting ATPase A chain; AltName: Full=ATP phosphohydrolase [potassium-transporting]	potassium-transporting ATPase subunit A; One of the components of the high-affinity ATP-driv [...]	COG2060	GO:0005524|ATP binding;GO:0008556|potassium-transporting ATPase activity;	GO:0008152|metabolic process;GO:0071805|potassium ion transmembrane transport;	GO:0016021|integral component of membrane;GO:0005886|plasma membrane;	K01546	kdpA	path:ko02020	slr1728	Chr	potassium-transporting P-type ATPase A chain
slr1729	gene1397	58	54.75	62.65	121.24	119.59	108.39	157.16	162.75	121.57	8928.09	7921.3	8861.4	58.4667	116.407	147.16	8570.26	0.99	1.11e-09	3.44e-08	no	5.87	3.72e-188	6.68e-185	up	1.33	1.47e-17	8.02e-16	up	6.21	2.72e-128	1.95e-125	up	SGL_RS08870	SGL_RS08870	potassium-transporting ATPase B chain	potassium-transporting ATPase subunit B [Synechocystis sp. PCC 6803]	RecName: Full=Potassium-transporting ATPase B chain; AltName: Full=ATP phosphohydrolase [potassium-transporting]	potassium-transporting ATPase subunit B; One of the components of the high-affinity ATP-driv [...]	COG2216	GO:0000287|magnesium ion binding;GO:0005524|ATP binding;GO:0008556|potassium-transporting ATPase activity;	GO:0008152|metabolic process;GO:0071805|potassium ion transmembrane transport;	GO:0016021|integral component of membrane;GO:0005886|plasma membrane;	K01547	kdpB	path:ko02020	slr1729	Chr	potassium-transporting P-type ATPase B chain
ssr2912	gene1398	60.12	34.7	28.56	48.86	56.89	83.19	80.92	75.96	50.32	2513.84	2404.98	2467.02	41.1267	62.98	69.0667	2461.95	0.7	0.0326	0.0933	no	5.16	9.59e-177	8.62e-174	up	0.81	0.0135	0.0579	no	5.28	4.24e-140	7.61e-137	up	SGL_RS08875	SGL_RS08875	hypothetical protein	hypothetical protein [Synechocystis sp. PCC 6803]	_	_	_	GO:0008556|potassium-transporting ATPase activity;	GO:0071805|potassium ion transmembrane transport;GO:0043462|regulation of ATPase activity;	GO:0005886|plasma membrane;	_	_	_	ssr2912	Chr	unknown protein
slr1730	gene1399	61.68	78.62	45.75	106.01	98.79	124.87	124.76	156.9	106.4	5355.4	5498.21	5532.1	62.0167	109.89	129.353	5461.9	0.82	1.75e-06	2.54e-05	no	5.4	1.86e-176	1.34e-173	up	1.05	2.31e-08	4.51e-07	up	5.63	4.2e-138	5.02e-135	up	SGL_RS08880	SGL_RS08880	potassium-transporting ATPase C chain	potassium transporter KtrA [Synechocystis sp. PCC 6803]	RecName: Full=Potassium-transporting ATPase C chain; AltName: Full=ATP phosphohydrolase [potassium-transporting]	potassium-transporting ATPase subunit C; One of the components of the high-affinity ATP-driv [...]	COG2156	GO:0005524|ATP binding;GO:0008556|potassium-transporting ATPase activity;	GO:0008152|metabolic process;GO:0071805|potassium ion transmembrane transport;	GO:0016021|integral component of membrane;GO:0005886|plasma membrane;	K01548	kdpC	path:ko02020	slr1730	Chr	potassium-transporting P-type ATPase C chain
slr1319	gene14	29.13	32.45	34.41	33.89	38.69	39.96	23.83	23.43	24.97	37.3	39.79	37.51	31.9967	37.5133	24.0767	38.2	0.22	0.0883	0.198	no	0.66	3.72e-07	1.01e-06	no	-0.42	0.0227	0.086	no	0.02	0.792	0.849	no	SGL_RS01945	SGL_RS01945	iron siderophore-binding protein	iron siderophore-binding protein [Synechocystis sp. PCC 6803]	RecName: Full=Probable siderophore-binding lipoprotein YfiY; Flags: Precursor [Bacillus subtilis subsp. subtilis str. 168]	iron(III) dicitrate transport system permease protein; FecB	COG0614	_	_	_	K02016	ABC.FEV.S	path:ko02010	slr1319	Chr	iron(III) dicitrate transport system substrate-binding protein
slr1731	gene1400	19.32	23.95	22.19	26.05	35.44	43.73	49.13	49.07	44.42	1338.07	1639.85	1396.77	21.82	35.0733	47.54	1458.23	0.67	4.59e-05	0.00042	no	4.93	5.61e-187	6.72e-184	up	1.1	3.84e-13	1.41e-11	up	5.36	8.62e-129	7.73e-126	up	SGL_RS08885	SGL_RS08885	sensor histidine kinase	sensor histidine kinase [Synechocystis sp. PCC 6803]	RecName: Full=Putative sensor protein KdpD [Synechocystis sp. PCC 6803 substr. Kazusa]	potassium-transporting ATPase D chain; Member of the two-component regulatory system kdpD/kd [...]	COG2205	GO:0000155|phosphorelay sensor kinase activity;	GO:0018106|peptidyl-histidine phosphorylation;GO:0023014|signal transduction by phosphorylation;GO:0000160|phosphorelay signal transduction system;GO:0006950|response to stress;	GO:0016020|membrane;GO:0009365|protein histidine kinase complex;	K07646	kdpD	path:ko02020	slr1731	Chr	potassium-transporting P-type ATPase D chain
sll1586	gene1401	56	55.04	61.94	69.39	60.74	71.66	46.91	45.01	45.55	86.1	99.31	90.54	57.66	67.2633	45.8233	91.9833	0.22	0.0836	0.19	no	1	3.45e-16	1.83e-15	up	-0.34	0.0285	0.103	no	0.45	0.0146	0.0288	no	SGL_RS08890	SGL_RS08890	hypothetical protein	hypothetical protein [Synechocystis sp. PCC 6803]	_	hypothetical protein	_	_	_	_	K09800	tamB	_	sll1586	Chr	unknown protein
sll0254	gene1402	228.08	187.3	205.78	109.78	198.44	99.31	225.96	260.85	275.13	77.33	88.41	63.64	207.053	135.843	253.98	76.46	-0.59	0.0457	0.12	no	-1.74	2.12e-29	2.1e-28	down	0.32	0.0196	0.0767	no	-0.84	0.000973	0.00256	no	SGL_RS08895	SGL_RS08895	hypothetical protein	hypothetical protein [Synechocystis sp. PCC 6803]	RecName: Full=Probable zeta-carotene desaturase; AltName: Full=9,9'-di-cis-zeta-carotene desaturase; AltName: Full=Carotene 7,8-desaturase [Synechococcus elongatus	hypothetical protein	COG0723;COG3349	GO:0051537|2 iron, 2 sulfur cluster binding;GO:0008121|ubiquinol-cytochrome-c reductase activity;GO:0046872|metal ion binding;	GO:0055114|oxidation-reduction process;GO:0006119|oxidative phosphorylation;GO:1902600|hydrogen ion transmembrane transport;	GO:0016020|membrane;	K09879	crtU	path:ko00906	sll0254	Chr	probable phytoene dehydrogenase Rieske iron-sulfur component
sll0253	gene1403	2026.87	1894.51	2156.05	1316.94	2346.85	1034.72	2278.62	2536.02	2245.73	703.42	958.56	647.11	2025.81	1566.17	2353.46	769.697	-0.37	0.313	0.482	no	-1.63	4.26e-21	2.92e-20	down	0.22	0.085	0.223	no	-1.04	0.000354	0.00102	down	SGL_RS08900	SGL_RS08900	hypothetical protein	hypothetical protein [Synechocystis sp. PCC 6803]	_	hypothetical protein	_	_	_	_	_	_	_	sll0253	Chr	hypothetical protein
slr0260	gene1404	187.45	171.76	126.52	99.88	187.11	178.22	183.82	204.9	190.2	76.58	89.97	82.78	161.91	155.07	192.973	83.11	-0.03	0.973	0.998	no	-1.22	9.74e-19	5.92e-18	down	0.28	0.0501	0.151	no	-0.91	1.05e-06	4.88e-06	no	SGL_RS08905	SGL_RS08905	cob(I)yrinic acid a%2Cc-diamide adenosyltransferase	cob(I)yrinic acid a,c-diamideadenosyltransferase [Synechocystis sp. PCC 6803]	RecName: Full=Cob(I)yrinic acid a,c-diamide adenosyltransferase; AltName: Full=Cob(I)alamin adenosyltransferase; AltName: Full=Corrinoid adenosyltransferase [Pseudo	cob(I)yrinic acid a,c-diamide adenosyltransferase	COG2109	GO:0005524|ATP binding;GO:0008817|cob(I)yrinic acid a,c-diamide adenosyltransferase activity;	GO:0015994|chlorophyll metabolic process;GO:0009236|cobalamin biosynthetic process;	_	K19221	cobA, btuR	path:ko00860;path:ko01100	slr0260	Chr	cob(I)alamin adenosyltransferase
ssl0467	gene1405	105.14	85.83	65.58	43.1	64.12	121.51	98.41	107.11	98.39	64.74	74.21	79.45	85.5167	76.2433	101.303	72.8	-0.12	0.573	0.721	no	-0.48	0.0445	0.065	no	0.28	0.264	0.483	no	-0.08	1	1	no	SGL_RS08910	SGL_RS08910	hypothetical protein	hypothetical protein [Synechocystis sp. PCC 6803]	_	hypothetical protein	_	_	_	_	_	_	_	ssl0467	Chr	unknown protein
sll0252	gene1406	142.06	144.11	121.98	115.54	116.05	132.37	143.62	151.78	158.09	147.36	131.97	132.59	136.05	121.32	151.163	137.307	-0.16	0.594	0.74	no	-0.14	0.595	0.656	no	0.16	0.12	0.286	no	0.18	0.208	0.29	no	SGL_RS08915	SGL_RS08915	hypothetical protein	hypothetical protein [Synechocystis sp. PCC 6803]	RecName: Full=Uncharacterized protein BHWA1_00569; AltName: Full=H-34 [Brachyspira hyodysenteriae WA1]	hypothetical protein	COG2385	_	GO:0030435|sporulation resulting in formation of a cellular spore;	_	_	_	_	sll0252	Chr	unknown protein
slr0261	gene1407	393.31	480.39	404.67	230.12	302.02	294.53	440.14	454.01	472.41	195.88	179.96	188.01	426.123	275.557	455.52	187.95	-0.64	0.00132	0.00693	no	-1.28	4.94e-21	3.36e-20	down	0.08	0.306	0.523	no	-0.55	0.0016	0.00399	no	SGL_RS08920	SGL_RS08920	NAD(P)H-quinone oxidoreductase subunit H	NADPH-quinone oxidoreductase [Synechocystis sp. PCC 6803]	RecName: Full=NAD(P)H-quinone oxidoreductase subunit H; AltName: Full=NAD(P)H dehydrogenase subunit H; AltName: Full=NADH-plastoquinone oxidoreductase subunit H; AltN	NAD(P)H-quinone oxidoreductase subunit H; NDH-1 shuttles electrons from an unknown electron [...]	COG0649	GO:0051287|NAD binding;GO:0050136|NADH dehydrogenase (quinone) activity;GO:0048038|quinone binding;	GO:0006810|transport;GO:0055114|oxidation-reduction process;GO:0019684|photosynthesis, light reaction;	GO:0042651|thylakoid membrane;GO:0005886|plasma membrane;	K05579	ndhH	path:ko00190;path:ko01100	slr0261	Chr	NADH dehydrogenase subunit 7
slr0262	gene1408	89.11	108.48	74.51	103.57	133.05	156.16	74.42	74.09	90.45	68.63	70.06	103.39	90.7	130.927	79.6533	80.6933	0.53	0.000729	0.00434	no	0.02	0.607	0.667	no	-0.19	0.339	0.556	no	-0.7	0.000564	0.00155	no	SGL_RS08925	SGL_RS08925	hypothetical protein	hypothetical protein [Synechocystis sp. PCC 6803]	_	_	_	_	_	_	_	_	_	slr0262	Chr	unknown protein
slr0263	gene1409	33.97	49.85	28.41	41.4	33.19	42.54	29.7	49.05	28.65	33.28	27.4	35.39	37.41	39.0433	35.8	32.0233	0.04	0.732	0.841	no	-0.16	0.769	0.809	no	-0.08	0.929	0.984	no	-0.28	0.344	0.442	no	SGL_RS08930	SGL_RS08930	hypothetical protein	hypothetical protein [Synechocystis sp. PCC 6803]	_	hypothetical protein	_	_	_	_	_	_	_	slr0263	Chr	hypothetical protein
slr0249	gene141	146.17	146.38	172.72	66.12	146.76	115.97	125.67	135.55	137.23	132.33	160.91	130.5	155.09	109.617	132.817	141.247	-0.5	0.0328	0.094	no	0.08	0.245	0.304	no	-0.23	0.157	0.344	no	0.35	0.0549	0.0935	no	SGL_RS02580	SGL_RS02580	hypothetical protein	hypothetical protein [Synechocystis sp. PCC 6803]	_	hypothetical protein	_	GO:0003677|DNA binding;	GO:0006355|regulation of transcription, DNA-templated;	_	_	_	_	slr0249	Chr	hypothetical protein
slr0264	gene1410	58.82	79.4	58.67	54.76	56.54	64.49	55.92	63.22	57.06	58.84	54.73	53.01	65.63	58.5967	58.7333	55.5267	-0.18	0.618	0.757	no	-0.08	0.959	0.972	no	-0.18	0.4	0.624	no	-0.08	0.668	0.746	no	SGL_RS08935	SGL_RS08935	esterase	esterase [Synechocystis sp. PCC hypothetical protein slr0264 [Synechocystis sp. PCC 6803]	RecName: Full=Putative esterase slr0264 [Synechocystis sp. PCC 6803 substr. Kazusa]	hypothetical protein	COG0429	GO:0016787|hydrolase activity;	GO:0008152|metabolic process;	_	K07019	K07019	_	slr0264	Chr	hypothetical protein
slr0265	gene1411	28.62	28.96	28.23	22.44	28.82	31.96	30.69	29.19	32.23	31.97	33.63	23.63	28.6033	27.74	30.7033	29.7433	-0.04	0.945	0.981	no	-0.05	0.897	0.922	no	0.1	0.43	0.651	no	0.09	0.506	0.598	no	SGL_RS08940	SGL_RS08940	IS5 family transposase	transposase [Synechocystis sp. PCC 6803]	_	transposase	COG3293	GO:0003677|DNA binding;GO:0004803|transposase activity;	GO:0006313|transposition, DNA-mediated;	_	K07492	K07492	_	slr0265	Chr	putative transposase [ISY523c: 1513158 - 1514023]
sll0250	gene1412	25.44	37.63	26.8	25.92	29.42	48.63	33.07	33.63	33.38	23.37	20.18	20.14	29.9567	34.6567	33.36	21.23	0.19	0.192	0.344	no	-0.65	6.46e-05	0.00014	no	0.13	0.252	0.467	no	-0.71	0.000307	0.000895	no	SGL_RS08945	SGL_RS08945	CoA biosynthesis bifunctional protein CoaBC	phosphopantothenate synthase [Synechocystis sp. PCC 6803]	RecName: Full=Coenzyme A biosynthesis bifunctional protein CoaBC; AltName: Full=DNA/pantothenate metabolism flavoprotein; Includes: RecName: Full=Phosphopantothenoy	bifunctional phosphopantothenoylcysteine decarboxylase/phosphopantothenate synthase; Catalyz [...]	COG0452	GO:0010181|FMN binding;GO:0004632|phosphopantothenate--cysteine ligase activity;GO:0004633|phosphopantothenoylcysteine decarboxylase activity;	GO:0015940|pantothenate biosynthetic process;GO:0015941|pantothenate catabolic process;GO:0015937|coenzyme A biosynthetic process;	_	K13038	coaBC, dfp	path:ko00770;path:ko01100	sll0250	Chr	pantothenate metabolism flavoprotein
ssl0461	gene1413	107.08	89.09	82.69	68.55	90.53	123.86	83.86	87.07	59.64	23.23	30.26	17.72	92.9533	94.3133	76.8567	23.7367	0.05	0.904	0.954	no	-1.7	6.45e-08	1.88e-07	down	-0.26	0.267	0.485	no	-2.01	4.91e-12	4.59e-11	down	SGL_RS08950	SGL_RS08950	hypothetical protein	hypothetical protein BEST7613_2769 [Bacillus subtilis BEST7613]	RecName: Full=Uncharacterized protein ssl0461 [Synechocystis sp. PCC 6803 substr. Kazusa]	hypothetical protein	_	_	_	_	_	_	_	ssl0461	Chr	hypothetical protein
sll0249	gene1414	6.89	1.48	3.82	1.52	1.44	8.16	3.89	1.51	2.95	7.11	4.51	4.41	4.06333	3.70667	2.78333	5.34333	0.01	0.867	0.929	no	0.94	0.0165	0.026	no	-0.42	0.354	0.572	no	0.51	0.185	0.263	no	SGL_RS08955	SGL_RS08955	hypothetical protein	hypothetical protein [Synechocystis sp. PCC 6803]	RecName: Full=Uncharacterized protein sll0249 [Synechocystis sp. PCC 6803 substr. Kazusa]	hypothetical protein	COG0596	GO:0003824|catalytic activity;	_	_	_	_	_	sll0249	Chr	hypothetical protein
sll0248	gene1415	7.3	3.4	1.77	7.04	2.79	11.48	0.5	4.65	5.92	10.98	14.82	8.91	4.15667	7.10333	3.69	11.57	0.88	0.129	0.26	no	1.58	5.55e-05	0.000122	up	-0.01	0.905	0.972	no	0.68	0.0726	0.118	no	SGL_RS08960	SGL_RS08960	flavodoxin	flavodoxin [Synechocystis sp. PCC 6803]	RecName: Full=Flavodoxin [Synechocystis sp. PCC 6803 substr. Kazusa]	flavodoxin FldA; Low-potential electron donor to a number of redox enzymes	COG0716	GO:0009055|electron carrier activity;GO:0010181|FMN binding;GO:0005506|iron ion binding;GO:0016491|oxidoreductase activity;	GO:0055114|oxidation-reduction process;	_	K03839	fldA, nifF, isiB	_	sll0248	Chr	flavodoxin
sll0247	gene1416	931.69	752.77	361.85	420.17	521.69	465.21	338.38	318.97	377.43	317.09	348.82	288.52	682.103	469.023	344.927	318.143	-0.48	0.0959	0.21	no	-0.12	0.75	0.795	no	-0.93	7.66e-05	0.000739	no	-0.57	0.00238	0.00565	no	SGL_RS08965	SGL_RS08965	iron stress-induced chlorophyll-binding protein	dihydroorotate oxidase [Synechocystis sp. PCC 6803]	RecName: Full=Iron stress-induced chlorophyll-binding protein; AltName: Full=CP43' [Synechocystis sp. PCC 6803 substr. Kazusa]	iron-stress chlorophyll-binding protein; Functions as an antenna for photosystem I (PSI) und [...]	_	GO:0016168|chlorophyll binding;	GO:0010106|cellular response to iron ion starvation;GO:0009767|photosynthetic electron transport chain;GO:0018298|protein-chromophore linkage;	GO:0016021|integral component of membrane;GO:0030094|plasma membrane-derived photosystem I;GO:0042651|thylakoid membrane;	_	_	_	sll0247	Chr	iron-stress chlorophyll-binding protein, homologous to psbC (CP43)
slr0267	gene1417	38.34	33.63	28.3	19.65	29.93	28.46	35.25	34.51	36.35	20.2	18.51	17.44	33.4233	26.0133	35.37	18.7167	-0.33	0.161	0.304	no	-0.91	2.35e-07	6.48e-07	no	0.1	0.476	0.687	no	-0.48	0.0286	0.0529	no	SGL_RS08970	SGL_RS08970	ribosome biogenesis GTPase YlqF	GTPase YlqF [Synechocystis sp. PCC 6803]	RecName: Full=Ribosome biogenesis GTPase A [Geobacillus sp. WCH70]	ribosomal biogenesis GTPase	COG1161	GO:0005525|GTP binding;	_	GO:0005737|cytoplasm;	K14540	rbgA	_	slr0267	Chr	hypothetical protein
sll0245	gene1418	27.95	47.87	35	27.6	30.59	48.44	43.38	43.77	44.34	40.92	38.48	35.41	36.94	35.5433	43.83	38.27	-0.09	1	1	no	-0.19	0.352	0.419	no	0.21	0.103	0.257	no	0.1	0.373	0.471	no	SGL_RS08975	SGL_RS08975	GTP-binding protein YchF	GTP-binding protein YchF [Synechocystis sp. PCC 6803]	RecName: Full=Ribosome-binding ATPase YchF [Bacillus subtilis subsp. subtilis str. 168]	GTP-dependent nucleic acid-binding protein EngD	COG0012	GO:0043022|ribosome binding;GO:0005524|ATP binding;GO:0043023|ribosomal large subunit binding;GO:0005525|GTP binding;GO:0016887|ATPase activity;	GO:0006200|ATP catabolic process;	_	K06942	K06942	_	sll0245	Chr	probable GTP binding protein
sll0244	gene1419	17.77	27.42	22.21	19.85	28.29	22.91	23.05	21.74	26.59	34.98	39.1	41.39	22.4667	23.6833	23.7933	38.49	0.05	0.494	0.655	no	0.69	3.84e-07	1.04e-06	no	0.05	0.571	0.757	no	0.69	9.48e-05	0.000312	no	SGL_RS08980	SGL_RS08980	UDP-glucose 4-epimerase GalE	UDP-glucose 4-epimerase [Synechocystis sp. PCC 6803]	RecName: Full=UDP-glucose 4-epimerase; AltName: Full=Galactowaldenase; AltName: Full=UDP-galactose 4-epimerase [Bacillus halodurans C-125]	UDP-glucose 4-epimerase	COG1087	GO:0003978|UDP-glucose 4-epimerase activity;GO:0050662|coenzyme binding;	GO:0009225|nucleotide-sugar metabolic process;GO:0006012|galactose metabolic process;	_	K01784	galE, GALE	path:ko00052;path:ko00520;path:ko01100	sll0244	Chr	UDP-glucose 4-epimerase
slr0250	gene142	485.26	443.51	471.51	422.56	495.67	659.6	481.22	413	377.91	1112.73	1218.16	1270.58	466.76	525.943	424.043	1200.49	0.19	0.166	0.309	no	1.5	8.77e-25	6.97e-24	up	-0.14	0.437	0.656	no	1.18	1.32e-12	1.32e-11	up	SGL_RS02585	SGL_RS02585	ostA-like family protein	hypothetical protein [Synechocystis sp. PCC 6803]	_	hypothetical protein	COG1934	_	_	_	K09774	lptA	_	slr0250	Chr	hypothetical protein
slr0269	gene1420	100.9	103.72	100.72	85.93	110.12	109.42	70.74	77.24	86.93	185.54	183.57	193.81	101.78	101.823	78.3033	187.64	0	0.656	0.787	no	1.26	2.07e-26	1.79e-25	up	-0.38	0.00911	0.0422	no	0.88	1.96e-10	1.53e-09	no	SGL_RS08985	SGL_RS08985	hypothetical protein	hypothetical protein [Synechocystis sp. PCC 6803]	RecName: Full=Uncharacterized protein slr0269 [Synechocystis sp. PCC 6803 substr. Kazusa]	hypothetical protein	_	_	_	GO:0016021|integral component of membrane;GO:0005886|plasma membrane;	_	_	_	slr0269	Chr	hypothetical protein
slr0270	gene1421	283.04	287.04	296.38	883.36	464.82	619.2	216.75	177.58	177.02	2529.64	2218	2652.31	288.82	655.793	190.45	2466.65	1.17	1.74e-07	3.31e-06	up	3.7	9.01e-113	1.3e-110	up	-0.61	4.65e-05	0.000476	no	1.92	2.34e-12	2.25e-11	up	SGL_RS08990	SGL_RS08990	hypothetical protein	hypothetical protein [Synechocystis sp. PCC 6803]	RecName: Full=Uncharacterized protein slr0270 [Synechocystis sp. PCC 6803 substr. Kazusa]	hypothetical protein	_	_	_	_	_	_	_	slr0270	Chr	hypothetical protein
ssl0453	gene1422	344.7	184.56	357.35	808.56	253.81	469.98	96.57	107.7	83.9	2593.98	3025.15	3327.16	295.537	510.783	96.0567	2982.1	0.8	0.0229	0.0706	no	4.95	5.66e-161	2.26e-158	up	-1.59	5.86e-10	1.51e-08	down	2.56	1.27e-12	1.27e-11	up	SGL_RS08995	SGL_RS08995	phycobilisome degradation protein NblA	photosystem I reaction center subunit X [Synechocystis sp. PCC 6803]	RecName: Full=Phycobilisome degradation protein NblA homolog 2 [Synechocystis sp. PCC 6803 substr. Kazusa]	phycobilisome degradation protein	_	_	_	_	_	_	_	ssl0453	Chr	phycobilisome degradation protein NblA
ssl0452	gene1423	349.1	205.61	272.54	902.87	363.35	718.5	86.86	104.5	75.31	2994.02	3087.4	3646.85	275.75	661.573	88.89	3242.76	1.3	2.51e-05	0.000253	up	5.19	6.14e-176	3.68e-173	up	-1.59	7.13e-12	2.31e-10	down	2.3	1.72e-14	2.08e-13	up	SGL_RS09000	SGL_RS09000	phycobilisome degradation protein NblA	photosystem I reaction center subunit XII [Synechocystis sp. PCC 6803]	RecName: Full=Phycobilisome degradation protein NblA homolog 1 [Synechocystis sp. PCC 6803 substr. Kazusa]	phycobilisome degradation protein; NblA	_	_	_	_	_	_	_	ssl0452	Chr	phycobilisome degradation protein NblA
slr0271	gene1424	81.67	74.4	88.41	100.12	91.32	94.39	100.14	68.44	81.29	259.26	303	291.15	81.4933	95.2767	83.29	284.47	0.23	0.103	0.222	no	1.77	8.32e-33	9.91e-32	up	0.03	0.773	0.893	no	1.57	2.28e-21	5.05e-20	up	SGL_RS09005	SGL_RS09005	hypothetical protein	hypothetical protein [Synechocystis sp. PCC 6803]	RecName: Full=Uncharacterized protein slr0271; Flags: Precursor [Synechocystis sp. PCC 6803 substr. Kazusa]	hypothetical protein	_	_	_	_	_	_	_	slr0271	Chr	unknown protein
slr0272	gene1425	29.39	20.74	22	29.62	32.5	28.18	25.5	33.65	35.56	76.53	106.81	76.73	24.0433	30.1	31.57	86.69	0.36	0.0546	0.137	no	1.43	1.48e-20	9.86e-20	up	0.44	0.0261	0.0958	no	1.51	3.97e-16	5.86e-15	up	SGL_RS09010	SGL_RS09010	zinc ribbon domain-containing protein	hypothetical protein [Synechocystis sp. PCC 6803]	RecName: Full=Uncharacterized protein slr0272 [Synechocystis sp. PCC 6803 substr. Kazusa]	hypothetical protein	_	_	_	GO:0016021|integral component of membrane;	_	_	_	slr0272	Chr	unknown protein
slr0273	gene1426	116.96	92.97	112.44	77.63	93.73	70.8	79.85	86.57	91.25	85.85	98.8	66.82	107.457	80.72	85.89	83.8233	-0.4	0.09	0.2	no	-0.04	0.805	0.84	no	-0.3	0.0383	0.125	no	0.05	0.805	0.861	no	SGL_RS09015	SGL_RS09015	hypothetical protein	hypothetical protein [Synechocystis sp. PCC 6803]	RecName: Full=Uncharacterized protein slr0273 [Synechocystis sp. PCC 6803 substr. Kazusa]	hypothetical protein	_	_	_	GO:0016021|integral component of membrane;GO:0005886|plasma membrane;	_	_	_	slr0273	Chr	unknown protein
sll0243	gene1427	91.66	75.63	88.46	59.08	103.82	63.65	82.67	99.09	81.27	125.46	155.58	94.07	85.25	75.5167	87.6767	125.037	-0.16	0.676	0.801	no	0.5	0.000516	0.00101	no	0.05	0.621	0.793	no	0.71	0.00127	0.00325	no	SGL_RS09020	SGL_RS09020	zinc ribbon domain-containing protein	hypothetical protein [Synechocystis sp. PCC 6803]	_	hypothetical protein	_	_	_	_	_	_	_	sll0243	Chr	unknown protein
sll0242	gene1428	139.93	108.11	130.46	90.1	132.79	87.34	118.92	127.71	136.37	167.02	184.34	128.3	126.167	103.41	127.667	159.887	-0.27	0.383	0.551	no	0.32	0.00642	0.0109	no	0.04	0.741	0.876	no	0.62	0.00516	0.0113	no	SGL_RS09025	SGL_RS09025	hypothetical protein	hypothetical protein [Synechocystis sp. PCC 6803]	_	hypothetical protein	_	_	_	_	_	_	_	sll0242	Chr	unknown protein
sll0241	gene1429	336.29	324.89	318.32	246.61	275.88	204.9	355.46	397.77	388.32	322.12	348.83	241.44	326.5	242.463	380.517	304.13	-0.43	0.104	0.224	no	-0.33	0.09	0.124	no	0.23	0.0476	0.147	no	0.32	0.151	0.221	no	SGL_RS09030	SGL_RS09030	transcriptional regulator	transcriptional regulator [Synechocystis sp. PCC 6803]	_	hypothetical protein	COG3292	_	_	_	_	_	_	sll0241	Chr	unknown protein
slr0251	gene143	67.26	100.69	70.03	53.39	72.15	99.62	89.03	90.27	102.96	264.87	287.26	274.28	79.3267	75.0533	94.0867	275.47	-0.1	0.878	0.937	no	1.54	3.3e-43	5.67e-42	up	0.22	0.0747	0.202	no	1.86	1.23e-34	6.29e-33	up	SGL_RS02590	SGL_RS02590	ABC transporter ATP-binding protein	ABC transporter [Synechocystis sp. PCC 6803]	RecName: Full=Lipopolysaccharide export system ATP-binding protein LptB [Acidithiobacillus ferrooxidans]	ABC transporter	COG1137	GO:0005524|ATP binding;GO:0016887|ATPase activity;	GO:0006200|ATP catabolic process;	_	K06861	lptB	path:ko02010	slr0251	Chr	ATP-binding protein of ABC transporter
sll0240	gene1430	66.66	56.4	53.99	73.21	64.93	74.48	46.53	50.78	47.56	91.05	104.55	87.1	59.0167	70.8733	48.29	94.2333	0.28	0.0569	0.142	no	0.96	6.47e-14	2.96e-13	no	-0.27	0.113	0.274	no	0.41	0.0108	0.0218	no	SGL_RS09035	SGL_RS09035	ABC transporter	ABC transporter [Synechocystis sp. PCC 6803]	RecName: Full=Fe(3+) ions import ATP-binding protein FbpC [Pseudomonas fluorescens Pf0-1]	ABC transporter	COG3839	GO:0005524|ATP binding;GO:0016887|ATPase activity;	GO:0006200|ATP catabolic process;	_	K02010	afuC, fbpC	path:ko02010	sll0240	Chr	ABC transporter ATP-binding protein
sll0238	gene1431	17.26	15	13.39	13.46	17.47	16.39	20.79	19.56	18.7	16.18	14.32	13.85	15.2167	15.7733	19.6833	14.7833	0.08	0.472	0.636	no	-0.4	0.0299	0.045	no	0.39	0.0146	0.061	no	-0.09	0.704	0.777	no	SGL_RS09040	SGL_RS09040	hypothetical protein	hypothetical protein [Synechocystis sp. PCC 6803]	_	hypothetical protein; Part of a binding-protein-dependent transport system. Probably respons [...]	COG1178	_	GO:0006810|transport;	GO:0016021|integral component of membrane;GO:0005886|plasma membrane;	K02011	afuB, fbpB	path:ko02010	sll0238	Chr	unknown protein
sll0237	gene1432	22.06	26.21	22.96	19	25.53	31.93	39.36	26.8	34.63	36.88	32.9	34.06	23.7433	25.4867	33.5967	34.6133	0.1	0.401	0.569	no	0.05	0.484	0.552	no	0.48	0.00429	0.0237	no	0.44	0.00385	0.00865	no	SGL_RS09045	SGL_RS09045	ABC transporter substrate-binding protein	ABC transporter substrate-binding protein [Synechocystis sp. PCC 6803]	_	hypothetical protein	COG1840	_	_	_	K02012	afuA, fbpA	path:ko02010	sll0237	Chr	unknown protein
ssl0438	gene1433	25.82	29.12	10.25	10.23	26.8	15.44	17.43	13.11	35.57	32.87	14.05	31.36	21.73	17.49	22.0367	26.0933	-0.28	0.603	0.745	no	0.25	0.422	0.492	no	0.06	1	1	no	0.59	0.159	0.231	no	SGL_RS09050	SGL_RS09050	50S ribosomal protein L7/L12	50S ribosomal protein L7/L12 [Synechocystis sp. PCC 6803]	_	50S ribosomal protein L12 honologue	COG0222	GO:0003735|structural constituent of ribosome;	GO:0042254|ribosome biogenesis;GO:0006412|translation;	GO:0005840|ribosome;	_	_	_	ssl0438	Chr	similar to 50S ribosomal protein L12
sll0236	gene1434	44.44	58.43	45.25	30.44	35.39	48.05	54.29	44.51	54.1	41.62	43.25	35.44	49.3733	37.96	50.9667	40.1033	-0.39	0.0427	0.115	no	-0.35	0.0411	0.0605	no	0.03	0.565	0.754	no	0.07	0.436	0.531	no	SGL_RS09055	SGL_RS09055	hypothetical protein	hypothetical protein [Synechocystis sp. PCC 6803]	_	hypothetical protein	COG2866	GO:0008270|zinc ion binding;GO:0004181|metallocarboxypeptidase activity;	GO:0006508|proteolysis;	_	_	_	_	sll0236	Chr	unknown protein
slr2079	gene1435	47.6	35.92	32.49	47.39	40.16	46.93	24.36	24.79	19.77	28.71	25.12	33.14	38.67	44.8267	22.9733	28.99	0.25	0.12	0.247	no	0.34	0.0266	0.0403	no	-0.72	0.000217	0.00186	no	-0.62	0.00117	0.00304	no	SGL_RS09060	SGL_RS09060	glutaminase	glutaminase [Synechocystis sp. PCC 6803]	RecName: Full=Glutaminase [Synechocystis sp. PCC 6803 substr. Kazusa]	glutaminase	COG2066	GO:0004359|glutaminase activity;	GO:0006541|glutamine metabolic process;	_	K01425	glsA, GLS	path:ko00220;path:ko00250;path:ko00471;path:ko01100;path:ko04724;path:ko04727;path:ko04964;path:ko05206;path:ko05230	slr2079	Chr	putative glutaminase
ssr3532	gene1436	56.98	47.19	60.34	47.02	40.61	77.74	41.3	54.4	34.03	76.59	95.59	85.78	54.8367	55.1233	43.2433	85.9867	0.02	0.962	0.993	no	0.98	9.94e-06	2.35e-05	no	-0.34	0.247	0.462	no	0.63	0.00502	0.011	no	SGL_RS09065	SGL_RS09065	hypothetical protein	hypothetical protein [Synechocystis sp. PCC 6803]	_	hypothetical protein	_	_	_	_	_	_	_	ssr3532	Chr	unknown protein
slr2081	gene1437	61.07	62.98	49.1	48.79	50.85	51.85	54.89	46.37	56.89	48.85	47.2	47.4	57.7167	50.4967	52.7167	47.8167	-0.18	0.541	0.697	no	-0.14	0.645	0.702	no	-0.12	0.531	0.728	no	-0.08	0.689	0.765	no	SGL_RS09070	SGL_RS09070	arogenate dehydrogenase	arogenate dehydrogenase [Synechocystis sp. PCC 6803]	RecName: Full=Prephenate dehydrogenase; Short=PDH [Lactococcus lactis subsp. cremoris MG1363]	arogenate dehydrogenase	COG0287	GO:0000166|nucleotide binding;GO:0008977|prephenate dehydrogenase activity;GO:0047794|cyclohexadienyl dehydrogenase activity;GO:0004665|prephenate dehydrogenase (NADP+) activity;	GO:0009094|L-phenylalanine biosynthetic process;GO:0006571|tyrosine biosynthetic process;GO:0000162|tryptophan biosynthetic process;GO:0055114|oxidation-reduction process;	_	K15226	tyrAa	path:ko00400;path:ko01100;path:ko01110;path:ko01230	slr2081	Chr	prephenate dehydrogenase
slr2082	gene1438	59.74	66.36	69.19	79.72	73	98.19	55.89	54.76	46.83	47.02	38.83	42.81	65.0967	83.6367	52.4933	42.8867	0.35	0.00362	0.0158	no	-0.28	0.121	0.162	no	-0.33	0.0525	0.156	no	-0.96	5.92e-10	4.33e-09	no	SGL_RS09075	SGL_RS09075	cytochrome c oxidase subunit I	cytochrome C oxidase subunit I [Synechocystis sp. PCC 6803]	RecName: Full=Cytochrome c oxidase subunit 1; AltName: Full=Cytochrome aa3 subunit 1; AltName: Full=Cytochrome c oxidase polypeptide I; AltName: Full=Oxidase aa(3) s	cytochrome c oxidase subunit I	COG0843	GO:0020037|heme binding;GO:0004129|cytochrome-c oxidase activity;GO:0005506|iron ion binding;GO:0005507|copper ion binding;	GO:0006123|mitochondrial electron transport, cytochrome c to oxygen;GO:0009060|aerobic respiration;GO:1902600|hydrogen ion transmembrane transport;	GO:0045277|respiratory chain complex IV;GO:0016021|integral component of membrane;GO:0005886|plasma membrane;	K02274	coxA	path:ko00190;path:ko01100	slr2082	Chr	cytochrome c oxidase subunit I
slr2083	gene1439	61.01	60.76	50.64	119.49	123.89	138.58	57.25	65.12	48.31	60.26	58.93	69.02	57.47	127.32	56.8933	62.7367	1.16	5.9e-14	4.23e-12	up	0.14	0.214	0.271	no	-0.01	0.928	0.984	no	-1.02	8e-11	6.53e-10	down	SGL_RS09080	SGL_RS09080	cytochrome b6	cytochrome B6 [Synechocystis sp. PCC 6803]	RecName: Full=Cytochrome c oxidase subunit 3; AltName: Full=Cytochrome aa3 subunit 3; AltName: Full=Cytochrome c oxidase polypeptide III; AltName: Full=Oxidase aa(3)	cytochrome c oxidase subunit III	COG1845	GO:0004129|cytochrome-c oxidase activity;	GO:1902600|hydrogen ion transmembrane transport;GO:0019646|aerobic electron transport chain;GO:0006123|mitochondrial electron transport, cytochrome c to oxygen;	GO:0045277|respiratory chain complex IV;GO:0016021|integral component of membrane;	K02276	coxC	path:ko00190;path:ko01100	slr2083	Chr	cytochrome c oxidase subunit III
slr0252	gene144	11.69	17.71	20.89	16.75	9.69	15.29	21.74	18.25	30.86	27.01	36.32	22.7	16.7633	13.91	23.6167	28.6767	-0.32	0.57	0.719	no	0.26	0.115	0.154	no	0.45	0.0553	0.162	no	1.03	0.000159	0.000494	up	SGL_RS02595	SGL_RS02595	cobalt-precorrin-6A reductase	cobalt-precorrin-6x reductase [Synechocystis sp. PCC 6803]	RecName: Full=Cobalt-precorrin-6A reductase [Synechocystis sp. PCC 6803 substr. Kazusa]	cobalt-precorrin-6x reductase; Catalyzes the reduction of the macrocycle of cobalt- precorri [...]	COG2099	GO:0016994|precorrin-6A reductase activity;	GO:0015994|chlorophyll metabolic process;GO:0009236|cobalamin biosynthetic process;GO:0055114|oxidation-reduction process;	_	K05895	cobK-cbiJ	path:ko00860;path:ko01100	slr0252	Chr	probable precorrin-6x reductase
slr2084	gene1440	485.3	435.16	455.37	585.6	576.39	639.95	421.04	440.49	421.32	1197.42	1162.99	1120.81	458.61	600.647	427.617	1160.41	0.4	0.00679	0.0266	no	1.44	6.27e-31	6.94e-30	up	-0.09	0.578	0.762	no	0.95	7.11e-08	3.97e-07	no	SGL_RS09085	SGL_RS09085	hypothetical protein	hypothetical protein [Synechocystis sp. PCC 6803]	_	hypothetical protein	_	_	_	_	_	_	_	slr2084	Chr	hypothetical protein
sll1988	gene1441	375.52	312.68	320.28	254.14	295.2	335.92	314.1	357.54	363.06	402.14	444.62	398.97	336.16	295.087	344.9	415.243	-0.16	0.482	0.645	no	0.26	0.00797	0.0133	no	0.06	0.626	0.797	no	0.48	0.00165	0.0041	no	SGL_RS09090	SGL_RS09090	molecular chaperone Hsp33	molecular chaperone Hsp33 [Synechocystis sp. PCC 6803]	RecName: Full=33 kDa chaperonin; AltName: Full=Heat shock protein 33 homolog; Short=HSP33 [Synechocystis sp. PCC 6803 substr. Kazusa]	HSP33-like chaperonin; Redox regulated molecular chaperone. Protects both thermally unfoldin [...]	COG1281	GO:0051082|unfolded protein binding;	GO:0006457|protein folding;GO:0006950|response to stress;	GO:0005737|cytoplasm;	K04083	hslO	_	sll1988	Chr	33 kDa chaperonin
sll1987	gene1442	416.48	432.8	423.88	380.73	504.5	655.95	317.23	321.67	315.69	251.86	242.03	265.78	424.387	513.727	318.197	253.223	0.28	0.0619	0.152	no	-0.33	0.0513	0.0738	no	-0.42	0.00266	0.0161	no	-1.03	7.49e-08	4.17e-07	down	SGL_RS09095	SGL_RS09095	catalase/peroxidase HPI	catalase HPI [Bacillus subtilis BEST7613]	RecName: Full=Catalase-peroxidase; Short=CP; AltName: Full=Peroxidase/catalase [Synechocystis sp. PCC 6803 substr. Kazusa]	catalase HPI; Bifunctional enzyme with both catalase and broad- spectrum peroxidase activity [...]	COG0376	GO:0020037|heme binding;GO:0046872|metal ion binding;GO:0004096|catalase activity;	GO:0015947|methane metabolic process;GO:0055114|oxidation-reduction process;GO:0006568|tryptophan metabolic process;GO:0042744|hydrogen peroxide catabolic process;	_	K03782	katG	path:ko00360;path:ko00380;path:ko00940;path:ko01100;path:ko01110	sll1987	Chr	catalase peroxidase
slr2087	gene1443	156	206.19	199.62	57.81	87.19	101.43	171.64	187.29	214.5	22.18	23.79	22.78	187.27	82.1433	191.143	22.9167	-1.21	2.35e-11	1.07e-09	down	-3.06	1.7e-109	2.27e-107	down	0.01	0.683	0.835	no	-1.85	7.57e-31	3.09e-29	down	SGL_RS09100	SGL_RS09100	cytochrome c biogenesis protein CcsB	cytochrome C biogenesis protein CcsB [Synechocystis sp. PCC 6803]	RecName: Full=Cytochrome c biogenesis protein CcsB [Synechocystis sp. PCC 6803 substr. Kazusa]	hypothetical protein; Required during biogenesis of c-type cytochromes (cytochrome c6 and cy [...]	COG1333	_	GO:0017004|cytochrome complex assembly;	GO:0016021|integral component of membrane;GO:0042651|thylakoid membrane;	K07399	resB, ccs1	_	slr2087	Chr	c-type cytochrome biogenesis protein Ccs1
slr2088	gene1444	1594.87	1652.34	1925.66	1114.87	1357.94	1367.29	2320.15	2087.01	2543.58	1423.84	1420.52	1495.72	1724.29	1280.03	2316.91	1446.69	-0.44	0.0644	0.157	no	-0.68	1.04e-05	2.46e-05	no	0.42	0.00169	0.0109	no	0.17	0.284	0.378	no	SGL_RS09105	SGL_RS09105	acetolactate synthase	acetolactate synthase [Synechocystis sp. PCC 6803]	RecName: Full=Acetolactate synthase; AltName: Full=ALS; AltName: Full=Acetohydroxy-acid synthase, partial [Arthrospira platensis]	acetolactate synthase 3 catalytic subunit	COG0028	GO:0000287|magnesium ion binding;GO:0050660|flavin adenine dinucleotide binding;GO:0003984|acetolactate synthase activity;GO:0030976|thiamine pyrophosphate binding;	GO:0015940|pantothenate biosynthetic process;GO:0009097|isoleucine biosynthetic process;GO:0009099|valine biosynthetic process;GO:0009098|leucine biosynthetic process;	GO:0005948|acetolactate synthase complex;	K01652	E2.2.1.6L, ilvB, ilvG, ilvI	path:ko00290;path:ko00650;path:ko00660;path:ko00770;path:ko01100;path:ko01110;path:ko01130;path:ko01210;path:ko01230	slr2088	Chr	acetohydroxy acid synthase
slr2089	gene1445	240.77	289.74	265.42	144.65	183.22	217.05	369.74	327.67	451.69	251.96	259.96	285.47	265.31	181.64	383.033	265.797	-0.56	0.00449	0.0188	no	-0.53	0.00174	0.00319	no	0.52	7.61e-05	0.000739	no	0.54	0.000615	0.00168	no	SGL_RS09110	SGL_RS09110	squalene-hopene cyclase	squalene cyclase [Synechocystis sp. PCC 6803]	RecName: Full=Dammaradiene synthase [Dryopteris crassirhizoma]	squalene-hopene-cyclase	COG1657	GO:0051007|squalene-hopene cyclase activity;	GO:0019746|hopanoid biosynthetic process;	_	K06045	shc	path:ko00909;path:ko01110	slr2089	Chr	squalene-hopene-cyclase
_	gene1447	77.71	108.5	84.56	72.41	98.65	97.52	89.6	101.69	83.77	34.77	31.03	22.34	90.2567	89.5267	91.6867	29.38	-0.03	1	1	no	-1.64	6.89e-10	2.35e-09	down	0	0.968	1	no	-1.61	2.16e-09	1.5e-08	down	SGL_RS09120	SGL_RS09120	hypothetical protein	_	_	_	_	_	_	_	_	_	_
sll1985	gene1448	77.82	75.58	53.02	31.57	35.48	52.06	80.44	86.9	88.91	27.88	51.9	43.31	68.8067	39.7033	85.4167	41.03	-0.77	0.00119	0.00643	no	-1.08	2.55e-06	6.36e-06	down	0.33	0.0635	0.179	no	0.02	0.786	0.845	no	SGL_RS09125	SGL_RS09125	transposase	transposase [Synechocystis sp. PCC 6803]	RecName: Full=Probable transposase for insertion sequence element IS701	transposase	COG5659	GO:0003676|nucleic acid binding;	_	_	_	_	_	sll1985	Chr	putative transposase [ISY352c: 1553414 - 1553903, join 1554854 - 1555790]
sll1984	gene1449	12.61	19.29	16.77	9.58	9.3	16.72	20.06	14.48	25.07	20.23	26.52	18.07	16.2233	11.8667	19.87	21.6067	-0.48	0.213	0.369	no	0.11	0.497	0.562	no	0.26	0.296	0.512	no	0.84	0.00222	0.00533	no	SGL_RS09130	SGL_RS09130	IS630 family transposase	transposase [Synechocystis sp. PCC 6803]	_	transposase	COG3335	GO:0003677|DNA binding;	_	_	_	_	_	sll1984	Chr	putative transposase [ISY100n: 1553903 - 1554848]
ssr0390	gene145	389.69	539.56	419.24	671.02	752.63	579.78	298.32	246.61	264.34	194.09	191.92	163.87	449.497	667.81	269.757	183.293	0.55	0.000493	0.00314	no	-0.55	0.000519	0.00102	no	-0.76	9.16e-07	1.41e-05	no	-1.86	5.89e-23	1.45e-21	down	SGL_RS02600	SGL_RS02600	photosystem I reaction center subunit PsaK 1	photosystem I reaction center subunit X [Synechocystis sp. PCC 6803]	RecName: Full=Photosystem I reaction center subunit PsaK 1; AltName: Full=Photosystem I subunit X 1; Flags: Precursor [Synechocystis sp. PCC 6803 substr. Kazusa]	photosystem I reaction center subunit X; The exact function of psaK in photosystem I (PSI) i [...]	_	_	GO:0015979|photosynthesis;	GO:0016021|integral component of membrane;GO:0042651|thylakoid membrane;GO:0009522|photosystem I;	K02698	psaK	path:ko00195;path:ko01100	ssr0390	Chr	photosystem I reaction center subunit X
sll1983	gene1450	25.25	27.41	29.38	16.44	27.65	31.26	29.47	30.36	34.68	27.51	34.68	25.86	27.3467	25.1167	31.5033	29.35	-0.12	0.812	0.894	no	-0.11	0.924	0.943	no	0.19	0.418	0.641	no	0.2	0.365	0.463	no	SGL_RS09135	SGL_RS09135	transposase	transposase [Synechocystis sp. PCC 6803]	_	transposase	COG3335	GO:0003677|DNA binding;	_	_	_	_	_	sll1983	Chr	putative transposase [ISY100n: 1553903 - 1554848]
sll1982	gene1451	115.26	91.29	125.26	161.95	176.71	184.07	104.79	110.36	121.93	252.73	244.48	236.5	110.603	174.243	112.36	244.57	0.67	1.21e-05	0.000138	no	1.12	2.06e-25	1.7e-24	up	0.03	0.773	0.893	no	0.49	0.000567	0.00156	no	SGL_RS09140	SGL_RS09140	DDE transposase	transposase [Synechocystis sp. PCC 6803]	RecName: Full=Probable transposase for insertion sequence element IS701	transposase	COG5659	GO:0003676|nucleic acid binding;	_	_	_	_	_	sll1982	Chr	putative transposase [ISY352c: 1553414 - 1553903, join 1554854 - 1555790]
slr2092	gene1452	187.91	142.66	191.09	119.5	142.95	151.27	186.62	170.61	221.16	317.17	361.45	293.56	173.887	137.907	192.797	324.06	-0.32	0.106	0.227	no	0.74	1.02e-10	3.68e-10	no	0.17	0.288	0.508	no	1.22	1.67e-17	2.72e-16	up	SGL_RS09145	SGL_RS09145	hypothetical protein	hypothetical protein [Synechocystis sp. PCC 6803]	_	hypothetical protein	COG4636	_	_	_	_	_	_	slr2092	Chr	hypothetical protein
sll1981	gene1453	1081.98	928.46	978.79	947.93	1074.77	1094.27	986.12	984.23	1012.89	2359.54	2693.01	2414.4	996.41	1038.99	994.413	2488.98	0.08	0.431	0.6	no	1.32	1.37e-24	1.08e-23	up	0.01	0.817	0.92	no	1.25	9.85e-12	8.99e-11	up	SGL_RS09150	SGL_RS09150	acetolactate synthase large subunit	acetolactate synthase [Synechocystis sp. PCC 6803]	RecName: Full=Acetolactate synthase, catabolic; Short=ALS [Klebsiella pneumoniae]	acetolactate synthase	COG0028	GO:0000287|magnesium ion binding;GO:0003824|catalytic activity;GO:0030976|thiamine pyrophosphate binding;	GO:0008152|metabolic process;	_	K01652	E2.2.1.6L, ilvB, ilvG, ilvI	path:ko00290;path:ko00650;path:ko00660;path:ko00770;path:ko01100;path:ko01110;path:ko01130;path:ko01210;path:ko01230	sll1981	Chr	acetolactate synthase
ssl3769	gene1454	134.41	124.28	150.16	149.97	167.87	204.16	172.2	184.71	152.18	506.64	463.37	535.41	136.283	174	169.697	501.807	0.36	0.0387	0.107	no	1.57	7.14e-30	7.37e-29	up	0.31	0.0799	0.213	no	1.53	6.24e-25	1.81e-23	up	SGL_RS09155	SGL_RS09155	hypothetical protein	hypothetical protein [Synechocystis sp. PCC 6803]	_	hypothetical protein	_	_	_	_	_	_	_	ssl3769	Chr	unknown protein
sll1980	gene1455	179.67	194.07	206.08	171.48	183.89	213.64	197.71	196.81	234.64	367.79	323.46	355.35	193.273	189.67	209.72	348.867	-0.03	0.803	0.889	no	0.74	2.14e-11	8.11e-11	no	0.11	0.295	0.512	no	0.88	5.04e-10	3.73e-09	no	SGL_RS09160	SGL_RS09160	Thiol:disulfide interchange protein TxlA homolog	thiol:disulfide interchange protein [Synechocystis sp. PCC 6803]	RecName: Full=Thiol:disulfide interchange protein TxlA homolog [Synechocystis sp. PCC 6803 substr. Kazusa]	thiol:disulfide interchange protein; TrxA; Required for disulfide bond formation in some pro [...]	COG0526	GO:0015035|protein disulfide oxidoreductase activity;	GO:0006662|glycerol ether metabolic process;GO:0055114|oxidation-reduction process;GO:0045454|cell redox homeostasis;	GO:0016021|integral component of membrane;GO:0005886|plasma membrane;	_	_	_	sll1980	Chr	thiol:disulfide interchange protein TrxA
sll1979	gene1456	175.76	245.34	206.64	83.02	157.9	153.29	198.71	237.46	256.89	65.1	107.6	87.72	209.247	131.403	231.02	86.8067	-0.69	0.00082	0.00478	no	-1.43	7.59e-16	3.93e-15	down	0.12	0.268	0.487	no	-0.62	0.00979	0.02	no	SGL_RS09165	SGL_RS09165	hypothetical protein	hypothetical protein [Synechocystis sp. PCC 6803]	_	hypothetical protein	_	_	_	_	_	_	_	sll1979	Chr	hypothetical protein
slr2094	gene1457	391.64	587.74	509.24	292.18	393.34	456.37	667.74	627.96	656.81	181.2	160.94	230.48	496.207	380.63	650.837	190.873	-0.41	0.088	0.197	no	-1.76	2.78e-26	2.38e-25	down	0.36	0.00492	0.0265	no	-1	4.34e-07	2.14e-06	down	SGL_RS09170	SGL_RS09170	fructose 1%2C6-bisphosphatase	Chain A, D-Fructose 1,6-Bisphosphatase Class 2SEDOHEPTULOSE 1,7-Bisphosphatase Of Synechocystis Sp. Pcc 6803 In Complex With Fructose-1,6- Bisphosphate C	RecName: Full=D-fructose 1,6-bisphosphatase class 2/sedoheptulose 1,7-bisphosphatase; Short=FBPase class 2/SBPase [Synechocystis sp. PCC 6803 substr. Kazusa]	fructose 1,6-bisphosphatase II; Catalyzes the hydrolysis of fructose 1,6-bisphosphate (Fru 1 [...]	COG1494	GO:0046872|metal ion binding;GO:0050278|sedoheptulose-bisphosphatase activity;GO:0042132|fructose 1,6-bisphosphate 1-phosphatase activity;	GO:0006000|fructose metabolic process;GO:0006094|gluconeogenesis;GO:0006096|glycolytic process;GO:0006071|glycerol metabolic process;GO:0015976|carbon utilization;GO:0006098|pentose-phosphate shunt;GO:0006013|mannose metabolic process;GO:0019253|reductive pentose-phosphate cycle;GO:0016311|dephosphorylation;	_	K11532	glpX-SEBP	path:ko00010;path:ko00030;path:ko00051;path:ko00680;path:ko00710;path:ko01100;path:ko01110;path:ko01120;path:ko01130;path:ko01200	slr2094	Chr	fructose-1,6-/sedoheptulose-1,7-bisphosphatase
slr2095	gene1458	153.41	122.62	94.31	117.74	147.45	158.89	105.46	141.92	142.77	203.69	255.98	221.12	123.447	141.36	130.05	226.93	0.24	0.163	0.306	no	0.79	8.07e-10	2.73e-09	no	0.12	0.579	0.762	no	0.67	1.41e-06	6.42e-06	no	SGL_RS09175	SGL_RS09175	transposase	transposase [Synechocystis sp. PCC 6803]	_	transposase	COG3677	GO:0003677|DNA binding;GO:0004803|transposase activity;	GO:0006313|transposition, DNA-mediated;	_	K07489	K07489	_	slr2095	Chr	putative transposase [ISY120c: 1561629 - 1562430]
slr2096	gene1459	99.71	109.82	76.18	51.95	68.05	101.37	98.17	118.04	125.4	138.24	169.71	143.68	95.2367	73.79	113.87	150.543	-0.35	0.102	0.221	no	0.39	0.000585	0.00114	no	0.27	0.0871	0.227	no	1.01	6.24e-10	4.55e-09	up	SGL_RS09180	SGL_RS09180	IS1 transposase	transposase [Synechocystis sp. PCC 6803]	_	transposase	COG1662	GO:0003677|DNA binding;GO:0004803|transposase activity;	GO:0006313|transposition, DNA-mediated;	_	K07480	insB	_	slr2096	Chr	putative transposase [ISY120c: 1561629 - 1562430]
ssl0410	gene146	580.8	562.43	663.32	529.46	630.38	577.39	518.65	565.84	546.5	608.56	842.12	613.81	602.183	579.077	543.663	688.163	-0.06	0.972	0.998	no	0.33	0.00411	0.00719	no	-0.15	0.279	0.499	no	0.23	0.127	0.191	no	SGL_RS02605	SGL_RS02605	hypothetical protein	hypothetical protein [Synechocystis sp. PCC 6803]	_	hypothetical protein	_	_	_	_	_	_	_	ssl0410	Chr	unknown protein
slr2097	gene1460	153.12	155.33	130.18	132.24	169.34	160.15	125.67	129.51	124.1	133.51	148.22	124.98	146.21	153.91	126.427	135.57	0.08	0.414	0.583	no	0.1	0.212	0.268	no	-0.2	0.186	0.387	no	-0.19	0.297	0.392	no	SGL_RS09185	SGL_RS09185	group 1 truncated hemoglobin GlbN	cyanoglobin [Synechocystis sp. PCC 6803]	RecName: Full=Group 1 truncated hemoglobin GlbN; Short=Truncated Hb; Short=trHbN; AltName: Full=Cyanoglobin; AltName: Full=Hemoglobin; Short=Hb; AltName: Full=SynH	cyanoglobin; Forms a very stable complex with oxygen. The oxygen dissociation rate is 0.011 s(-1)	COG2346	GO:0020037|heme binding;GO:0005506|iron ion binding;GO:0005344|oxygen transporter activity;GO:0019825|oxygen binding;	GO:0015671|oxygen transport;	_	K06886	glbN	_	slr2097	Chr	cyanoglobin
slr2098	gene1461	102.57	89.45	101.01	83.17	92.47	97.03	85.88	86.17	84.94	130.89	143.52	118.78	97.6767	90.89	85.6633	131.063	-0.09	0.916	0.963	no	0.61	2.12e-07	5.85e-07	no	-0.18	0.256	0.473	no	0.52	0.00192	0.00471	no	SGL_RS09190	SGL_RS09190	sensor histidine kinase	sensory histidine kinase [Synechocystis sp. PCC 6803]	RecName: Full=Hybrid signal transduction histidine kinase J [Dictyostelium discoideum]	hybrid sensory kinase	COG3300;COG0642;COG0784;COG2198	GO:0005524|ATP binding;GO:0000155|phosphorelay sensor kinase activity;GO:0000156|phosphorelay response regulator activity;	GO:0023014|signal transduction by phosphorylation;GO:0035556|intracellular signal transduction;GO:0000160|phosphorelay signal transduction system;	GO:0016020|membrane;GO:0009365|protein histidine kinase complex;	K11527	K11527	_	slr2098	Chr	two-component hybrid sensor and regulator
slr2099	gene1462	28.42	27.69	30.35	23.82	32.73	36.67	35.44	36.52	32.32	47.06	51.19	40.61	28.82	31.0733	34.76	46.2867	0.11	0.33	0.5	no	0.41	0.000803	0.00154	no	0.27	0.0591	0.17	no	0.56	0.000127	0.000406	no	SGL_RS09195	SGL_RS09195	hybrid sensor histidine kinase/response regulator	sensory histidine kinase [Synechocystis sp. PCC 6803]	RecName: Full=Response regulator PleD; AltName: Full=Stalked cell differentiation-controlling protein; Includes: RecName: Full=Diguanylate cyclase; Short=DGC; AltNa	hybrid sensory kinase	COG0642;COG3437	GO:0005524|ATP binding;GO:0000155|phosphorelay sensor kinase activity;GO:0000156|phosphorelay response regulator activity;	GO:0023014|signal transduction by phosphorylation;GO:0035556|intracellular signal transduction;GO:0000160|phosphorelay signal transduction system;	GO:0016020|membrane;GO:0009365|protein histidine kinase complex;	K11527	K11527	_	slr2099	Chr	two-component hybrid sensor and regulator
slr2100	gene1463	27.55	36.37	25.11	32.24	34.21	51.74	43.62	37.32	37.04	55.35	49.7	49.7	29.6767	39.3967	39.3267	51.5833	0.4	0.0103	0.0372	no	0.4	0.000785	0.00151	no	0.39	0.00785	0.0383	no	0.38	0.00522	0.0114	no	SGL_RS09200	SGL_RS09200	two-component system response regulator	chemotaxis protein CheY [Synechocystis sp. PCC 6803]	RecName: Full=Response regulator PleD; AltName: Full=Stalked cell differentiation-controlling protein; Includes: RecName: Full=Diguanylate cyclase; Short=DGC; AltNa	regulatory components of sensory transduction system	COG3437	GO:0046872|metal ion binding;GO:0008081|phosphoric diester hydrolase activity;GO:0000156|phosphorelay response regulator activity;	GO:0000160|phosphorelay signal transduction system;GO:0008152|metabolic process;GO:0035556|intracellular signal transduction;	_	K07814	K07814	_	slr2100	Chr	two-component response regulator
slr2101	gene1464	81.76	60.67	79.11	115.28	118.48	175.38	55.53	65.84	54.4	101.82	85.83	103.06	73.8467	136.38	58.59	96.9033	0.91	6.12e-07	1.02e-05	no	0.73	9.45e-07	2.47e-06	no	-0.31	0.107	0.265	no	-0.49	0.00508	0.0111	no	SGL_RS09205	SGL_RS09205	hypothetical protein	hypothetical protein [Synechocystis sp. PCC 6803]	_	hypothetical protein	COG1917	_	_	_	_	_	_	slr2101	Chr	hypothetical protein
slr2102	gene1465	123.44	166.31	125.22	100.44	110.33	138.94	133.69	122.75	144.52	170.07	162.15	170.18	138.323	116.57	133.653	167.467	-0.26	0.274	0.443	no	0.33	0.00121	0.00227	no	-0.07	0.933	0.986	no	0.52	0.000339	0.00098	no	SGL_RS09210	SGL_RS09210	signal recognition particle-docking protein FtsY	cell division protein FtsY [Synechocystis sp. PCC 6803]	RecName: Full=Signal recognition particle receptor FtsY; Short=SRP receptor [Synechocystis sp. PCC 6803 substr. Kazusa]	cell division protein; FtsY; Functional homolog of SRP receptor. Probably involved in the re [...]	COG0552	GO:0005525|GTP binding;GO:0003924|GTPase activity;	GO:0006614|SRP-dependent cotranslational protein targeting to membrane;GO:0006184|GTP catabolic process;GO:0051301|cell division;	GO:0031226|intrinsic component of plasma membrane;GO:0005737|cytoplasm;	K03110	ftsY	path:ko03060;path:ko03070	slr2102	Chr	cell division protein FtsY
slr2103	gene1466	21.04	34.3	27.39	25.93	23.72	40.34	37.95	40.52	45.06	33.29	32.96	35.75	27.5767	29.9967	41.1767	34	0.09	0.429	0.598	no	-0.28	0.163	0.211	no	0.54	0.000745	0.00541	no	0.18	0.237	0.325	no	SGL_RS09215	SGL_RS09215	glycerol acyltransferase	glycerol acyltransferase [Synechocystis sp. PCC 6803]	_	hypothetical protein	COG0204	GO:0016747|transferase activity, transferring acyl groups other than amino-acyl groups;	GO:0008152|metabolic process;	_	_	_	_	slr2103	Chr	hypothetical protein
slr2104	gene1467	116.73	108.25	118.69	73.29	85.93	97.15	91.83	94.87	101.63	117.48	130.15	111.4	114.557	85.4567	96.11	119.677	-0.41	0.0353	0.0992	no	0.31	0.00238	0.0043	no	-0.25	0.092	0.236	no	0.48	0.00205	0.00498	no	SGL_RS09220	SGL_RS09220	sensor histidine kinase	sensory histidine kinase [Synechocystis sp. PCC 6803]	RecName: Full=Signal transduction histidine-protein kinase BarA [Shigella flexneri]	hybrid sensory kinase	COG0642;COG2202;COG0784;COG2198	GO:0005524|ATP binding;GO:0000155|phosphorelay sensor kinase activity;GO:0000156|phosphorelay response regulator activity;	GO:0023014|signal transduction by phosphorylation;GO:0035556|intracellular signal transduction;GO:0000160|phosphorelay signal transduction system;	GO:0016020|membrane;GO:0009365|protein histidine kinase complex;	K11527	K11527	_	slr2104	Chr	two-component hybrid sensor and regulator
sll1973	gene1468	223.91	256.61	252.36	177.85	246.27	241.32	252.11	258.56	231.4	76.58	102.48	94.51	244.293	221.813	247.357	91.19	-0.15	0.619	0.759	no	-1.45	1.09e-21	7.68e-21	down	0	0.721	0.863	no	-1.3	1.16e-15	1.61e-14	down	SGL_RS09225	SGL_RS09225	glycerol-3-phosphate acyltransferase	membrane protein [Synechocystis sp. PCC 6803]	RecName: Full=Glycerol-3-phosphate acyltransferase; AltName: Full=Acyl-PO4 G3P acyltransferase; AltName: Full=Acyl-phosphate--glycerol-3-phosphate acyltransferase; A	hypothetical protein	COG0344	GO:0043772|acyl-phosphate glycerol-3-phosphate acyltransferase activity;	GO:0008654|phospholipid biosynthetic process;	GO:0016021|integral component of membrane;GO:0005886|plasma membrane;	K08591	plsY	path:ko00561;path:ko00564;path:ko01100;path:ko01110	sll1973	Chr	hypothetical protein
slr2105	gene1469	80.19	74.65	74.24	53.3	55.52	60.88	79.24	70.3	71.01	42.42	43.6	39.23	76.36	56.5667	73.5167	41.75	-0.42	0.0144	0.0489	no	-0.81	3.7e-09	1.2e-08	no	-0.05	0.897	0.97	no	-0.44	0.00276	0.00642	no	SGL_RS09230	SGL_RS09230	hypothetical protein	hypothetical protein [Synechocystis sp. PCC 6803]	_	hypothetical protein	COG3225	_	_	_	_	_	_	slr2105	Chr	hypothetical protein
sll0223	gene147	350.44	359.14	388.07	339.67	356.91	372.94	316	280.65	340.32	156.65	126.57	153.11	365.883	356.507	312.323	145.443	-0.04	0.779	0.873	no	-1.1	5.38e-13	2.31e-12	down	-0.23	0.143	0.324	no	-1.29	4.02e-12	3.82e-11	down	SGL_RS02610	SGL_RS02610	NAD(P)H-quinone oxidoreductase subunit 2	oxidoreductase [Synechocystis sp. PCC 6803]	RecName: Full=NAD(P)H-quinone oxidoreductase subunit 2; AltName: Full=NAD(P)H dehydrogenase subunit 2; AltName: Full=NADH-plastoquinone oxidoreductase subunit 2; Alt	NAD(P)H-quinone oxidoreductase subunit 2; NDH-1 shuttles electrons from NAD(P)H, via FMN and [...]	COG1007	GO:0048038|quinone binding;GO:0008137|NADH dehydrogenase (ubiquinone) activity;	GO:0006744|ubiquinone biosynthetic process;GO:0019684|photosynthesis, light reaction;GO:0006120|mitochondrial electron transport, NADH to ubiquinone;GO:0015992|proton transport;GO:0006814|sodium ion transport;	GO:0042651|thylakoid membrane;GO:0016021|integral component of membrane;	K05573	ndhB	path:ko00190;path:ko01100	sll0223	Chr	NADH dehydrogenase subunit 2
sll1430	gene1470	25.62	25.17	26.76	15.63	21.45	29.13	18.74	22.97	17.52	19.26	22.85	18.43	25.85	22.07	19.7433	20.18	-0.22	0.489	0.651	no	0.02	0.716	0.767	no	-0.39	0.131	0.306	no	-0.14	0.747	0.811	no	SGL_RS09235	SGL_RS09235	adenine phosphoribosyltransferase	adenine phosphoribosyltransferase [Synechocystis sp. PCC 6803]	RecName: Full=Adenine phosphoribosyltransferase; Short=APRT [Synechocystis sp. PCC 6803 substr. Kazusa]	adenine phosphoribosyltransferase; Catalyzes a salvage reaction resulting in the formation o [...]	COG0503	GO:0003999|adenine phosphoribosyltransferase activity;	GO:0006168|adenine salvage;GO:0044209|AMP salvage;GO:0006166|purine ribonucleoside salvage;	GO:0005737|cytoplasm;	K00759	APRT, apt	path:ko00230;path:ko01100	sll1430	Chr	adenine phosphoribosyltransferase
sll1429	gene1471	48.83	44.53	50.67	23.78	35.79	27.1	34.24	48.68	46.11	10.28	19.57	10.53	48.01	28.89	43.01	13.46	-0.72	0.000983	0.00556	no	-1.7	2.31e-12	9.44e-12	down	-0.15	0.441	0.659	no	-1.12	5.13e-05	0.000175	down	SGL_RS09240	SGL_RS09240	restriction endonuclease	hypothetical protein [Synechocystis sp. PCC 6803]	_	hypothetical protein	COG1787	GO:0003677|DNA binding;GO:0004519|endonuclease activity;	GO:0009307|DNA restriction-modification system;GO:0090305|nucleic acid phosphodiester bond hydrolysis;	_	K07449	K07449	_	sll1429	Chr	unknown protein
ssl2789	gene1472	4.57	4.86	0	0	0	0	1.47	0	3.99	1.2	2.7	0	3.14333	0	1.82	1.3	0	1	1	no	0	1	1	no	0	1	1	no	0	1	1	no	SGL_RS09245	SGL_RS09245	resolvase	resolvase [Synechocystis sp. PCC 6803]	_	resolvase	COG1961	GO:0003677|DNA binding;GO:0000150|recombinase activity;	GO:0006310|DNA recombination;	_	_	_	_	ssl2789	Chr	similar to resolvase
sll1428	gene1473	18.04	13.82	14.93	7.42	7.97	11.44	11	11.3	15.3	8.05	9.96	7.02	15.5967	8.94333	12.5333	8.34333	-0.76	0.00496	0.0203	no	-0.6	0.0398	0.0588	no	-0.28	0.251	0.467	no	-0.11	0.822	0.875	no	SGL_RS09250	SGL_RS09250	hypothetical protein	hypothetical protein [Synechocystis sp. PCC 6803]	RecName: Full=Probable sodium/metabolite cotransporter BASS1, chloroplastic; AltName: Full=Bile acid-sodium symporter family protein 1; Flags: Precursor [Oryza sat	P3 protein	COG0385	GO:0008508|bile acid:sodium symporter activity;	GO:0015721|bile acid and bile salt transport;GO:0006814|sodium ion transport;	GO:0016020|membrane;	K03453	TC.BASS	_	sll1428	Chr	probable sodium-dependent transporter
slr1503	gene1474	112.91	105.61	117.03	87.41	92.16	83.97	119.67	139.64	117.05	173.14	219.81	161.65	111.85	87.8467	125.453	184.867	-0.35	0.112	0.236	no	0.55	1.42e-05	3.32e-05	no	0.17	0.154	0.34	no	1.06	9.48e-10	6.8e-09	up	SGL_RS09255	SGL_RS09255	aldo/keto reductase	aldo/keto reductase [Synechocystis sp. PCC 6803]	RecName: Full=Pyridoxal reductase, chloroplastic; Flags: Precursor [Arabidopsis thaliana]	hypothetical protein	COG0667	GO:0016491|oxidoreductase activity;	GO:0055114|oxidation-reduction process;	_	K05275	E1.1.1.65	path:ko00750;path:ko01100;path:ko01120	slr1503	Chr	hypothetical protein
sll1427	gene1475	451.76	432.41	425.83	343.44	340.25	403.99	462.07	433.72	452.85	865.01	985.38	834.92	436.667	362.56	449.547	895.103	-0.26	0.27	0.438	no	0.99	2.96e-15	1.48e-14	no	0.05	0.551	0.743	no	1.3	5.35e-13	5.59e-12	up	SGL_RS09260	SGL_RS09260	serine protease	serine protease [Synechocystis sp. PCC 6803]	RecName: Full=Putative serine protease HhoB; Flags: Precursor [Synechocystis sp. PCC 6803 substr. Kazusa]	protease; HhoB	COG0265	GO:0004252|serine-type endopeptidase activity;GO:0032440|2-alkenal reductase [NAD(P)] activity;	GO:0006508|proteolysis;GO:0055114|oxidation-reduction process;	_	_	_	_	sll1427	Chr	protease
sll1426	gene1476	586.63	584.42	504.59	473.11	558.72	834.51	696.66	675.58	678.72	1670.73	1860.68	1860.59	558.547	622.113	683.653	1797.33	0.17	0.248	0.413	no	1.39	1.05e-27	9.61e-27	up	0.3	0.0134	0.0576	no	1.52	1.03e-17	1.74e-16	up	SGL_RS09265	SGL_RS09265	hypothetical protein	hypothetical protein [Synechocystis sp. PCC 6803]	_	hypothetical protein	_	_	_	_	_	_	_	sll1426	Chr	unknown protein
sll1425	gene1477	374.54	446.01	418.46	243.6	351.66	369.4	398.71	420.9	464.76	159.34	179.4	183.44	413.003	321.553	428.123	174.06	-0.37	0.0959	0.21	no	-1.3	3.17e-20	2.1e-19	down	0.04	0.509	0.715	no	-0.9	1.38e-06	6.31e-06	no	SGL_RS09270	SGL_RS09270	proline--tRNA ligase	prolyl-tRNA synthetase [Synechocystis sp. PCC 6803]	RecName: Full=Proline--tRNA ligase; AltName: Full=Prolyl-tRNA synthetase; Short=ProRS [Synechocystis sp. PCC 6803 substr. Kazusa]	prolyl-tRNA synthetase; Catalyzes the attachment of proline to tRNA(Pro) in a two-step react [...]	COG0442	GO:0005524|ATP binding;GO:0002161|aminoacyl-tRNA editing activity;GO:0004827|proline-tRNA ligase activity;	GO:0006433|prolyl-tRNA aminoacylation;GO:0006450|regulation of translational fidelity;GO:0006560|proline metabolic process;GO:0006525|arginine metabolic process;	GO:0005737|cytoplasm;	K01881	PARS, proS	path:ko00970	sll1425	Chr	proline-tRNA ligase
slr1505	gene1478	253.64	221.04	193.63	157.02	212.11	215.93	222.68	206.34	183.66	165.37	183.43	186.67	222.77	195.02	204.227	178.49	-0.16	0.402	0.57	no	-0.19	0.361	0.428	no	-0.11	0.525	0.724	no	-0.14	0.486	0.579	no	SGL_RS09275	SGL_RS09275	hypothetical protein	hypothetical protein [Synechocystis sp. PCC 6803]	_	hypothetical protein	_	_	_	_	_	_	_	slr1505	Chr	unknown protein
sll1424	gene1479	48.38	55.08	38.77	28.83	33.56	47.07	58.06	43.73	57.9	27.97	32.74	26.45	47.41	36.4867	53.23	29.0533	-0.37	0.0591	0.146	no	-0.88	5.46e-08	1.6e-07	no	0.17	0.181	0.38	no	-0.34	0.0607	0.101	no	SGL_RS09280	SGL_RS09280	hypothetical protein	hypothetical protein [Synechocystis sp. PCC 6803]	_	hypothetical protein	COG4372	_	_	_	_	_	_	sll1424	Chr	hypothetical protein
sll0222	gene148	147.28	198.33	195.3	92.86	130.4	108.62	232.69	188.93	301.35	68.14	69.46	53.83	180.303	110.627	240.99	63.81	-0.73	0.000307	0.00216	no	-1.92	2.03e-30	2.15e-29	down	0.39	0.00808	0.0389	no	-0.8	2.42e-06	1.06e-05	no	SGL_RS02615	SGL_RS02615	alkaline phosphatase	alkaline phosphatase [Synechocystis sp. PCC 6803]	RecName: Full=Alkaline phosphatase; Short=APASE; Flags: Precursor [Lysobacter enzymogenes]	alkaline phosphatase	COG1409	GO:0016787|hydrolase activity;	GO:0008152|metabolic process;	_	_	_	_	sll0222	Chr	putative purple acid phosphatase
sll1423	gene1480	328.04	368.51	303.82	190.66	241.42	243.78	329.87	340.96	338.52	84.66	103.69	90.64	333.457	225.287	336.45	92.9967	-0.57	0.000708	0.00426	no	-1.86	4.22e-45	7.81e-44	down	0.01	0.722	0.863	no	-1.29	1.2e-17	2e-16	down	SGL_RS09285	SGL_RS09285	global nitrogen regulator	global nitrogen regulator [Synechocystis sp. PCC 6803]	RecName: Full=Global nitrogen regulator [Synechocystis sp. PCC 6803 substr. Kazusa]	global nitrogen regulator; Required for full expression of proteins subject to ammonium repr [...]	COG0664	GO:0003677|DNA binding;GO:0003700|sequence-specific DNA binding transcription factor activity;	GO:0006355|regulation of transcription, DNA-templated;	GO:0005667|transcription factor complex;	_	_	_	sll1423	Chr	global nitrogen regulator
ssl2781	gene1481	26.67	30.94	21.37	11.38	21.69	27.73	13.33	25.78	18.67	7.91	15.61	12.3	26.3267	20.2667	19.26	11.94	-0.36	0.346	0.518	no	-0.72	0.139	0.183	no	-0.44	0.217	0.423	no	-0.79	0.0975	0.153	no	SGL_RS09290	SGL_RS09290	hypothetical protein	hypothetical protein [Synechocystis sp. PCC 6803]	_	hypothetical protein	_	_	_	_	_	_	_	ssl2781	Chr	hypothetical protein
slr1506	gene1482	179.65	238.54	223.72	78.24	121.8	123.5	273.45	284.69	277.52	51	57.22	59.43	213.97	107.847	278.553	55.8833	-1.01	6.13e-07	1.02e-05	down	-2.32	3.86e-58	1.12e-56	down	0.36	0.00306	0.0179	no	-0.96	7.81e-09	5.06e-08	no	SGL_RS09295	SGL_RS09295	hypothetical protein	hypothetical protein [Synechocystis sp. PCC 6803]	_	hypothetical protein	COG4188	GO:0003847|1-alkyl-2-acetylglycerophosphocholine esterase activity;	GO:0016042|lipid catabolic process;GO:0046486|glycerolipid metabolic process;	GO:0008247|1-alkyl-2-acetylglycerophosphocholine esterase complex;	_	_	_	slr1506	Chr	hypothetical protein
_	gene1483	98.95	94.74	148.6	54.1	86.93	65.98	154.06	182.53	149.11	42.98	77.5	49	114.097	69.0033	161.9	56.4933	-0.74	0.00941	0.0346	no	-1.54	9.18e-11	3.33e-10	down	0.49	0.0172	0.0696	no	-0.31	0.365	0.463	no	SGL_RS09300	SGL_RS09300	hypothetical protein	hypothetical protein BEST7613_2840 [Synechocystis sp. PCC 6803]	_	_	_	_	_	_	_	_	_
slr1507	gene1484	144.08	166.42	145.17	107.54	113.93	144.92	160.15	162.04	168.79	120.98	121.23	112.18	151.89	122.13	163.66	118.13	-0.32	0.0814	0.187	no	-0.47	0.000499	0.000982	no	0.1	0.24	0.454	no	-0.05	0.873	0.915	no	SGL_RS09305	SGL_RS09305	hopanoid biosynthesis associated radical SAM protein HpnH	radical SAM protein [Synechocystis sp. PCC 6803]	_	hypothetical protein	COG0535	GO:0003824|catalytic activity;GO:0051536|iron-sulfur cluster binding;	GO:0008152|metabolic process;	_	_	_	_	slr1507	Chr	hypothetical protein
slr1508	gene1485	88.32	103.87	89.68	111.64	107.61	129.97	89.35	89.5	101.82	90.05	74.73	87.18	93.9567	116.407	93.5567	83.9867	0.3	0.00657	0.0259	no	-0.15	0.535	0.598	no	-0.01	0.839	0.935	no	-0.47	0.00271	0.00633	no	SGL_RS09310	SGL_RS09310	glycosyl transferase	glycosyltransferase [Synechocystis sp. PCC 6803]	_	hypothetical protein	COG0438	GO:0016740|transferase activity;	GO:0009058|biosynthetic process;	_	_	_	_	slr1508	Chr	probable glycosyltransferase
slr1509	gene1486	25.55	30.89	32.46	40.29	33.95	56.16	44.24	40.84	42.45	32.65	21.3	26.39	29.6333	43.4667	42.51	26.78	0.53	0.000869	0.00503	no	-0.65	0.00021	0.000429	no	0.5	0.000252	0.00211	no	-0.69	0.000576	0.00158	no	SGL_RS09315	SGL_RS09315	Na+ -ATPase subunit J	Na+ -ATPase subunit J [Synechocystis sp. PCC 6803]	RecName: Full=Potassium/sodium uptake protein NtpJ; AltName: Full=K(+):Na(+) symporter	Na+ -ATPase subunit J	COG0168	GO:0022820|potassium ion symporter activity;	GO:0071805|potassium ion transmembrane transport;	GO:0016021|integral component of membrane;	K03498	trkH, trkG, ktrB	_	slr1509	Chr	membrane subunit of a Ktr-like ion transport system
slr1510	gene1487	44.58	55.79	44.13	26.46	26.15	40.93	37.85	38.74	34.72	14.08	11.44	12.41	48.1667	31.18	37.1033	12.6433	-0.63	0.00117	0.00636	no	-1.54	5.71e-18	3.31e-17	down	-0.39	0.023	0.0867	no	-1.29	2.13e-10	1.66e-09	down	SGL_RS09320	SGL_RS09320	phosphate acyltransferase	phosphate acyltransferase [Synechocystis sp. PCC 6803]	RecName: Full=Phosphate acyltransferase; AltName: Full=Acyl-ACP phosphotransacylase; AltName: Full=Acyl-[acyl-carrier-protein]	putative glycerol-3-phosphate acyltransferase PlsX; Probably involved in fatty acid or phosp [...]	COG0416	GO:0016616|oxidoreductase activity, acting on the CH-OH group of donors, NAD or NADP as acceptor;GO:0016747|transferase activity, transferring acyl groups other than amino-acyl groups;	GO:0008654|phospholipid biosynthetic process;GO:0006633|fatty acid biosynthetic process;GO:0055114|oxidation-reduction process;	GO:0005737|cytoplasm;	K03621	plsX	path:ko00561;path:ko00564;path:ko01100;path:ko01110	slr1510	Chr	fatty acid/phospholipid synthesis protein PlsX
slr1511	gene1488	91.12	117.47	89.41	46.39	88.4	77.37	111.7	119.82	113.53	42.16	41.01	39.8	99.3333	70.72	115.017	40.99	-0.5	0.022	0.0688	no	-1.49	5.21e-29	5.05e-28	down	0.2	0.0629	0.178	no	-0.79	3.14e-05	0.000112	no	SGL_RS09325	SGL_RS09325	3-oxoacyl-ACP synthase III	3-oxoacyl-ACP synthase [Synechocystis sp. PCC 6803]	RecName: Full=3-oxoacyl-[acyl-carrier-protein]	3-oxoacyl-(acyl carrier protein) synthase III; Catalyzes the condensation reaction of fatty [...]	COG0332	GO:0004315|3-oxoacyl-[acyl-carrier-protein] synthase activity;GO:0033818|beta-ketoacyl-acyl-carrier-protein synthase III activity;	GO:0042967|acyl-carrier-protein biosynthetic process;GO:0006633|fatty acid biosynthetic process;	GO:0005835|fatty acid synthase complex;	K00648	fabH	path:ko00061;path:ko01100;path:ko01212	slr1511	Chr	3-oxoacyl-[acyl-carrier-protein] synthase III
sll1418	gene1489	194.48	229	189.4	88.44	193.98	191.73	184.24	222.36	238.08	63.87	79.39	76.93	204.293	158.05	214.893	73.3967	-0.37	0.0939	0.207	no	-1.56	4.9e-26	4.14e-25	down	0.07	0.456	0.672	no	-1.12	3e-07	1.51e-06	down	SGL_RS09330	SGL_RS09330	photosystem II oxygen evolving complex protein PsbP	hypothetical protein BEST7613_2846 [Bacillus subtilis BEST7613]	_	hypothetical protein	_	GO:0005509|calcium ion binding;	GO:0015979|photosynthesis;	GO:0019898|extrinsic component of membrane;GO:0009654|photosystem II oxygen evolving complex;	K02717	psbP	path:ko00195;path:ko01100	sll1418	Chr	photosystem II oxygen-evolving complex 23K protein PsbP homolog
slr0254	gene149	14.45	23.6	15.8	17.48	17.63	26.63	17.65	19.87	19.14	30.17	24.57	24.31	17.95	20.58	18.8867	26.35	0.17	0.297	0.464	no	0.48	0.00282	0.00504	no	0.04	0.658	0.818	no	0.36	0.0595	0.0999	no	SGL_RS02620	SGL_RS02620	hypothetical protein	hypothetical protein [Synechocystis sp. PCC 6803]	_	hypothetical protein	COG1714	_	_	_	_	_	_	slr0254	Chr	hypothetical protein
slr1512	gene1490	63.21	78.29	67.06	32.69	37.16	25.2	85.33	88.95	90.15	33.3	39.24	24.07	69.52	31.6833	88.1433	32.2033	-1.15	3.82e-07	6.81e-06	down	-1.46	8.31e-20	5.38e-19	down	0.33	0.00342	0.0196	no	0.02	0.989	1	no	SGL_RS09335	SGL_RS09335	sodium-dependent bicarbonate transport family permease	hypothetical protein [Synechocystis sp. PCC 6803]	_	hypothetical protein	COG3329	_	_	_	K07086	K07086	_	slr1512	Chr	sodium-dependent bicarbonate transporter
slr1513	gene1491	102.75	151.81	143.57	78.42	87.69	57.44	135.27	103.08	135.03	52.39	57.84	33.98	132.71	74.5167	124.46	48.07	-0.87	0.00154	0.0079	no	-1.38	9.37e-11	3.4e-10	down	-0.13	0.639	0.806	no	-0.63	0.0209	0.04	no	SGL_RS09340	SGL_RS09340	hypothetical protein	membrane protein [Synechocystis sp. PCC 6803]	RecName: Full=Membrane-associated protein slr1513 [Synechocystis sp. PCC 6803 substr. Kazusa]	hypothetical protein	_	_	_	_	_	_	_	slr1513	Chr	periplasmic protein, function unknown
sll1415	gene1492	145.39	151.85	110.43	78.85	103.06	132.93	149.35	162.76	157.33	66.95	81.57	78.45	135.89	104.947	156.48	75.6567	-0.36	0.0422	0.113	no	-1.05	1.6e-14	7.59e-14	down	0.21	0.0703	0.192	no	-0.49	0.00345	0.00783	no	SGL_RS09345	ppnK	NAD(+) kinase	inorganic polyphosphate/ATP-NAD kinase [Synechocystis sp. PCC 6803]	RecName: Full=NAD kinase 2; AltName: Full=ATP-dependent NAD kinase 2 [Synechocystis sp. PCC 6803 substr. Kazusa]	inorganic polyphosphate/ATP-NAD kinase; Catalyzes the phosphorylation of NAD to NADP. Utiliz [...]	COG0061	GO:0003951|NAD+ kinase activity;GO:0046872|metal ion binding;GO:0005524|ATP binding;	GO:0006769|nicotinamide metabolic process;GO:0016310|phosphorylation;GO:0006741|NADP biosynthetic process;GO:0019674|NAD metabolic process;GO:0046497|nicotinate nucleotide metabolic process;	GO:0005737|cytoplasm;	K00858	ppnK, NADK	path:ko00760;path:ko01100	sll1415	Chr	hypothetical protein
sll1414	gene1493	281.47	283.46	222.04	191.18	250.28	290.79	285.18	316.44	267.65	146.65	159.46	187.7	262.323	244.083	289.757	164.603	-0.09	0.787	0.879	no	-0.82	1.99e-07	5.54e-07	no	0.15	0.188	0.389	no	-0.58	0.000519	0.00144	no	SGL_RS09350	SGL_RS09350	photosystem II biogenesis protein Psp29	inositol monophosphatase [Synechocystis sp. PCC 6803]	RecName: Full=Protein Thf1 [Synechocystis sp. PCC 6803 substr. Kazusa]	Thf1-like protein; May be involved in photosynthetic membrane biogenesis (By similarity)	_	_	GO:0015979|photosynthesis;GO:0010027|thylakoid membrane organization;	GO:0030096|plasma membrane-derived thylakoid photosystem II;	_	_	_	sll1414	Chr	hypothetical protein
_	gene1494	74.07	52.73	39.22	58.84	91.54	121.03	24.14	54.71	53.7	103.15	93.58	100.25	55.34	90.47	44.1833	98.9933	0.77	0.0237	0.0728	no	1.15	5.44e-06	1.32e-05	up	-0.25	0.363	0.582	no	0.12	0.469	0.562	no	SGL_RS09355	SGL_RS09355	hypothetical protein	hypothetical protein BEST7613_2852 [Synechocystis sp. PCC 6803]	_	_	_	_	_	_	_	_	_
slr1515	gene1495	77.03	93.16	87.45	74.87	78.06	78.03	87.07	81.2	93.71	75.15	69.61	74.2	85.88	76.9867	87.3267	72.9867	-0.17	0.661	0.79	no	-0.26	0.12	0.16	no	0.01	0.664	0.822	no	-0.08	0.645	0.724	no	SGL_RS09360	SGL_RS09360	putative bicarbonate transporter%2C IctB family	polymerase [Synechocystis sp. PCC 6803]	_	hypothetical protein	COG3307	_	_	_	K18814	ictB	_	slr1515	Chr	putative membrane protein required for bicarbonate uptake
ssr2551	gene1496	16.11	12.47	15.54	14.31	21.58	22.17	21.33	18.83	22.13	21.53	25.29	33.56	14.7067	19.3533	20.7633	26.7933	0.42	0.302	0.47	no	0.36	0.149	0.194	no	0.51	0.178	0.376	no	0.46	0.132	0.197	no	SGL_RS09365	SGL_RS09365	hypothetical protein	hypothetical protein [Synechocystis sp. PCC 6803]	_	hypothetical protein	_	_	_	_	_	_	_	ssr2551	Chr	hypothetical protein
slr1516	gene1497	3650.07	3911.47	3530.99	2105.41	3105.87	3375.09	4174.55	4452.04	4225.38	7935.49	9470.63	11592.1	3697.51	2862.12	4283.99	9666.08	-0.36	0.0826	0.189	no	1.17	6.15e-14	2.82e-13	up	0.21	0.0562	0.163	no	1.74	2.29e-17	3.72e-16	up	SGL_RS09370	SGL_RS09370	superoxide dismutase [Fe]	superoxide dismutase [Synechocystis sp. PCC 6803]	RecName: Full=Superoxide dismutase [Synechocystis sp. PCC 6803 substr. Kazusa]	superoxide dismutase; Destroys radicals which are normally produced within the cells and whi [...]	COG0605	GO:0004784|superoxide dismutase activity;GO:0046872|metal ion binding;	GO:0019430|removal of superoxide radicals;GO:0055114|oxidation-reduction process;	_	K04564	SOD2	path:ko04068;path:ko04146;path:ko04211;path:ko04212;path:ko04213;path:ko05016	slr1516	Chr	superoxide dismutase
slr1517	gene1498	39.89	56.77	41.81	19.23	27.51	37.33	43.73	42.87	57.63	14.21	18.48	19.15	46.1567	28.0233	48.0767	17.28	-0.73	0.000467	0.00302	no	-1.48	4.49e-17	2.49e-16	down	0.04	0.587	0.769	no	-0.71	0.00128	0.00328	no	SGL_RS09375	SGL_RS09375	3-isopropylmalate dehydrogenase	3-isopropylmalate dehydrogenase [Synechocystis sp. PCC 6803]	RecName: Full=3-isopropylmalate dehydrogenase; AltName: Full=3-IPM-DH; AltName: Full=Beta-IPM dehydrogenase; Short=IMDH [Synechocystis sp. PCC 6803 substr. Kazusa]	3-isopropylmalate dehydrogenase; Catalyzes the oxidation of 3-carboxy-2-hydroxy-4- methylpen [...]	COG0473	GO:0000287|magnesium ion binding;GO:0051287|NAD binding;GO:0003862|3-isopropylmalate dehydrogenase activity;	GO:0009097|isoleucine biosynthetic process;GO:0055114|oxidation-reduction process;GO:0009098|leucine biosynthetic process;GO:0009099|valine biosynthetic process;	GO:0005737|cytoplasm;	K00052	leuB	path:ko00290;path:ko00660;path:ko01100;path:ko01110;path:ko01210;path:ko01230	slr1517	Chr	3-isopropylmalate dehydrogenase
ssr2554	gene1499	80.3	98.45	107.93	141.43	92.7	114.51	57.48	65.49	49.12	56.79	70.26	72.06	95.56	116.213	57.3633	66.37	0.25	0.156	0.296	no	0.21	0.216	0.272	no	-0.76	0.000557	0.00417	no	-0.81	0.00141	0.00356	no	SGL_RS09380	SGL_RS09380	hypothetical protein	hypothetical protein [Synechocystis sp. PCC 6803]	_	hypothetical protein	_	_	_	_	_	_	_	ssr2554	Chr	hypothetical protein
sll1206	gene15	9.06	10.42	9.23	10.32	9.1	14.17	8.89	7.9	8.78	8.03	8.02	5.2	9.57	11.1967	8.52333	7.08333	0.22	0.116	0.242	no	-0.26	0.32	0.386	no	-0.18	0.436	0.654	no	-0.66	0.00272	0.00634	no	SGL_RS01950	SGL_RS01950	ligand-gated channel	ligand-gated channel [Synechocystis sp. PCC 6803]	RecName: Full=Rhizobactin receptor; AltName: Full=TonB-dependent siderophore receptor RhtA; Flags: Precursor [Sinorhizobium meliloti 1021]	ferric aerobactin receptor	COG1629	GO:0004872|receptor activity;GO:0005215|transporter activity;	GO:0006810|transport;GO:0007165|signal transduction;	GO:0016020|membrane;	K02014	TC.FEV.OM	_	sll1206	Chr	ferric aerobactin receptor, FhuA homolog
sll0221	gene150	108.49	77.31	63.6	106.16	126.89	144.44	60.33	79.19	67.43	133.47	128.77	142.86	83.1333	125.83	68.9833	135.033	0.65	0.000403	0.00271	no	0.97	1.31e-13	5.85e-13	no	-0.22	0.237	0.449	no	0.1	0.352	0.45	no	SGL_RS02625	SGL_RS02625	peroxiredoxin	bacterioferritin comigratory protein [Synechocystis sp. PCC 6803]	RecName: Full=Peroxiredoxin Q, chloroplastic; AltName: Full=Thioredoxin reductase; Flags: Precursor [Arabidopsis thaliana]	bacterioferritin comigratory protein	COG1225	GO:0016209|antioxidant activity;GO:0016491|oxidoreductase activity;	GO:0055114|oxidation-reduction process;	_	K03564	BCP, PRXQ, DOT5	_	sll0221	Chr	bacterioferritin comigratory protein
slr1518	gene1500	53.03	49.42	38.76	62.04	44.71	64.76	38.32	37.22	40.4	36.23	34.61	41.22	47.07	57.17	38.6467	37.3533	0.3	0.0609	0.15	no	-0.05	0.869	0.897	no	-0.26	0.112	0.273	no	-0.61	0.0018	0.00446	no	SGL_RS09385	SGL_RS09385	1%2C4-dihydroxy-2-naphthoate phytyltransferase	1,4-dihydroxy-2-naphthoate prenyltransferase [Synechocystis sp. PCC 6803]	RecName: Full=Probable 1,4-dihydroxy-2-naphthoate octaprenyltransferase; Short=DHNA-octaprenyltransferase [Synechocystis sp. PCC 6803 substr. Kazusa]	1,4-dihydroxy-2-naphthoate octaprenyltransferase; Conversion of 1,4-dihydroxy-2-naphthoate ( [...]	COG1575	GO:0004659|prenyltransferase activity;	GO:0009234|menaquinone biosynthetic process;	GO:0016021|integral component of membrane;GO:0005886|plasma membrane;	K02548	menA	path:ko00130;path:ko01100;path:ko01110	slr1518	Chr	phylloquinone biosynthesis protein, probable 1, 4-dihydroxy-2-naphthoic acid phytyltransferase
slr1519	gene1501	81.06	77.36	84.79	93.26	104.92	115.04	83.85	83.17	92.49	186.66	168.57	173.06	81.07	104.407	86.5033	176.097	0.37	0.00344	0.0152	no	1.03	6.46e-20	4.19e-19	up	0.1	0.385	0.606	no	0.75	2.13e-08	1.31e-07	no	SGL_RS09390	SGL_RS09390	protein HglK	protein HglK [Synechocystis sp. PCC 6803]	RecName: Full=Uncharacterized protein slr0516 [Synechocystis sp. PCC 6803 substr. Kazusa]	HglK	COG1357	_	_	_	_	_	_	slr1519	Chr	hypothetical protein
slr1520	gene1502	14.85	21.7	24	16.42	16.86	24.48	18.3	24.26	21.84	29.01	26.44	22.28	20.1833	19.2533	21.4667	25.91	-0.1	0.976	1	no	0.27	0.0446	0.0652	no	0.05	0.612	0.786	no	0.42	0.0144	0.0285	no	SGL_RS09395	SGL_RS09395	oxidoreductase	hypothetical protein BEST7613_2860 [Synechocystis sp. PCC 6803]	_	hypothetical protein	COG1453	GO:0051536|iron-sulfur cluster binding;GO:0016491|oxidoreductase activity;	GO:0055114|oxidation-reduction process;	_	K07079	K07079	_	slr1520	Chr	oxidoreductase, aldo/keto reductase family
slr1521	gene1503	43.41	55.65	46.2	29.08	34.29	40	40.49	41.66	38.81	32.56	28.14	24.7	48.42	34.4567	40.32	28.4667	-0.5	0.00506	0.0206	no	-0.5	0.00166	0.00306	no	-0.28	0.0921	0.236	no	-0.28	0.0935	0.147	no	SGL_RS09400	SGL_RS09400	GTPase HflX	GTP-binding protein HflX [Synechocystis sp. PCC 6803]	RecName: Full=GTPase HflX; AltName: Full=GTP-binding protein HflX [Bacillus pseudofirmus OF4]	GTP-binding protein; HflX	COG2262	GO:0000287|magnesium ion binding;GO:0005525|GTP binding;GO:0003924|GTPase activity;	GO:0006184|GTP catabolic process;	GO:0005737|cytoplasm;	K03665	hflX	_	slr1521	Chr	GTP-binding protein
slr1522	gene1504	33.7	50.04	44.83	35.67	35.07	42.9	40.74	33.81	46.06	54.55	49.92	38.09	42.8567	37.88	40.2033	47.52	-0.21	0.563	0.712	no	0.24	0.0451	0.0658	no	-0.13	0.697	0.846	no	0.33	0.0478	0.0832	no	SGL_RS09405	SGL_RS09405	DDE transposase	transposase [Synechocystis sp. PCC 6803]	RecName: Full=Probable transposase for insertion sequence element IS701	transposase	COG5659	GO:0003676|nucleic acid binding;	_	_	_	_	_	slr1522	Chr	putative transposase [ISY352d: 1614422 - 1615835]
slr1523	gene1505	32.55	17.99	21.75	10.59	21.39	24.29	19.19	11.23	19.55	32.44	40.15	24.94	24.0967	18.7567	16.6567	32.51	-0.29	0.307	0.476	no	0.95	2.61e-05	5.93e-05	no	-0.47	0.0852	0.223	no	0.77	0.000999	0.00262	no	SGL_RS09410	SGL_RS09410	transposase	transposase [Synechocystis sp. PCC 6803]	RecName: Full=Putative transposase InsO for insertion sequence element IS911B	transposase	COG2801	GO:0003676|nucleic acid binding;	GO:0015074|DNA integration;	_	K07497	K07497	_	slr1523	Chr	putative transposase
_	gene1506	33.24	48.11	49.51	24.32	37.36	45.17	56.41	28.09	77.5	67.14	61.78	40.9	43.62	35.6167	54	56.6067	-0.32	0.296	0.464	no	0.06	0.64	0.699	no	0.27	0.325	0.541	no	0.66	0.00398	0.00889	no	SGL_RS18410	SGL_RS18410	transposase	transposase [Synechocystis sp. PCC 6803]	_	transposase	COG3335	GO:0003677|DNA binding;	_	_	_	_	_
sll1411	gene1507	7.76	4.07	4.95	4.93	2.01	10.5	6	6.7	18.03	10.75	6.67	4.08	5.59333	5.81333	10.2433	7.16667	0.13	0.903	0.954	no	-0.52	0.378	0.445	no	0.95	0.0677	0.188	no	0.3	0.524	0.614	no	SGL_RS09420	SGL_RS09420	DUF86 domain-containing protein	hypothetical protein [Synechocystis sp. PCC 6803]	_	hypothetical protein	COG2361	_	_	_	_	_	_	sll1411	Chr	hypothetical protein
ssl2749	gene1508	15.7	22.1	16.3	23.22	12.16	25.9	32.64	21.08	40.4	13.71	13.68	11.73	18.0333	20.4267	31.3733	13.04	0.16	0.63	0.768	no	-1.26	0.000323	0.00065	down	0.78	0.0193	0.076	no	-0.64	0.105	0.163	no	SGL_RS09425	SGL_RS09425	DNA polymerase subunit beta	DNA polymerase subunit beta [Synechocystis sp. PCC 6803]	_	hypothetical protein	COG1669	GO:0016779|nucleotidyltransferase activity;	GO:0008152|metabolic process;	_	K07075	K07075	_	ssl2749	Chr	hypothetical protein
sll2001	gene1509	110.9	126.81	115.32	61.98	83.53	92.38	126.96	116.41	135.63	54.4	62.39	52.78	117.677	79.2967	126.333	56.5233	-0.57	0.000419	0.00277	no	-1.16	2.66e-19	1.67e-18	down	0.09	0.27	0.489	no	-0.5	0.00101	0.00266	no	SGL_RS09430	SGL_RS09430	cytosol aminopeptidase	aminopeptidase A [Synechocystis sp. PCC 6803]	RecName: Full=Probable cytosol aminopeptidase; AltName: Full=Leucine aminopeptidase; Short=LAP; AltName: Full=Leucyl aminopeptidase [Synechocystis sp. PCC 6803 subst	leucyl aminopeptidase; Presumably involved in the processing and regular turnover of intrace [...]	COG0260	GO:0004177|aminopeptidase activity;GO:0008235|metalloexopeptidase activity;GO:0030145|manganese ion binding;	GO:0006508|proteolysis;	GO:0005737|cytoplasm;	K01255	CARP, pepA	path:ko00480;path:ko01100	sll2001	Chr	leucine aminopeptidase
sll0220	gene151	66.2	66.75	61.06	67.78	67.48	83.53	67.72	69.24	67.94	125.02	130.49	128.75	64.67	72.93	68.3	128.087	0.18	0.0704	0.167	no	0.9	4.5e-16	2.37e-15	no	0.08	0.336	0.553	no	0.81	4.47e-08	2.58e-07	no	SGL_RS02630	SGL_RS02630	glutamine--fructose-6-phosphate aminotransferase	glutamine amidotransferase [Synechocystis sp. PCC 6803]	RecName: Full=Glutamine--fructose-6-phosphate aminotransferase [isomerizing]	glucosamine--fructose-6-phosphate aminotransferase; Catalyzes the first step in hexosamine m [...]	COG0449	GO:0030246|carbohydrate binding;GO:0004360|glutamine-fructose-6-phosphate transaminase (isomerizing) activity;	GO:0006541|glutamine metabolic process;GO:0006040|amino sugar metabolic process;GO:0016051|carbohydrate biosynthetic process;	GO:0005737|cytoplasm;	K00820	glmS, GFPT	path:ko00250;path:ko00520;path:ko01100;path:ko01130;path:ko04931	sll0220	Chr	L-glutamine:D-fructose-6-P amidotransferase
ssr3570	gene1511	11.15	3.97	4.26	0	2.03	11.82	12.7	6.68	9.84	7.41	13.3	4.59	6.46	4.61667	9.74	8.43333	0	1	1	no	-0.22	1	1	no	0.69	0.461	0.676	no	0.79	0.234	0.322	no	SGL_RS09440	SGL_RS09440	hypothetical protein	hypothetical protein [Synechocystis sp. PCC 6803]	_	hypothetical protein	COG1134	_	_	_	_	_	_	ssr3570	Chr	unknown protein
ssr3571	gene1512	118.62	133.57	117.44	97.45	116.67	117.42	105.44	117.34	119.03	68.61	102.3	93.07	123.21	110.513	113.937	87.9933	-0.16	0.558	0.709	no	-0.39	0.111	0.15	no	-0.12	0.514	0.718	no	-0.34	0.143	0.211	no	SGL_RS09445	SGL_RS09445	hypothetical protein	hypothetical protein [Synechocystis sp. PCC 6803]	_	hypothetical protein	COG2161	_	_	_	K19159	yefM	_	ssr3571	Chr	hypothetical protein
_	gene1513	59.26	65.86	75.01	40.1	56.03	81.94	64.9	74.83	60.92	47.36	56.63	46.27	66.71	59.3567	66.8833	50.0867	-0.17	0.547	0.701	no	-0.42	0.115	0.154	no	-0.01	1	1	no	-0.26	0.433	0.527	no	SGL_RS09450	SGL_RS09450	hypothetical protein	addiction module antitoxin [uncultured bacterium]	RecName: Full=Toxin YoeB; AltName: Full=Putative endoribonuclease YoeB; AltName: Full=Putative mRNA interferase Yoeb [Escherichia coli K-12]	putative addiction module toxin, Txe/YoeB	COG4115	_	GO:0090304|nucleic acid metabolic process;	_	K19158	yoeB	_
slr2107	gene1514	3.05	3.33	2.19	1.56	4.14	5.23	4.51	4.95	6.29	7.55	4.19	3.38	2.85667	3.64333	5.25	5.04	0.36	0.445	0.614	no	-0.05	1	1	no	0.87	0.0158	0.0649	no	0.46	0.217	0.301	no	SGL_RS09455	SGL_RS09455	polysialic acid transporter	polysialic acid transporter [Synechocystis sp. PCC 6803]	_	polysialic acid transport protein; KpsM	COG1682	_	_	GO:0016020|membrane;	K09690	ABC-2.LPSE.P	path:ko02010	slr2107	Chr	probable polysaccharide ABC transporter permease protein
slr2108	gene1515	5.6	7.07	7.79	1	5.69	11.43	8.09	7.76	9.52	7.79	5.15	4.71	6.82	6.04	8.45667	5.88333	-0.17	0.704	0.822	no	-0.51	0.0988	0.134	no	0.28	0.215	0.422	no	-0.05	0.88	0.92	no	SGL_RS09460	SGL_RS09460	ABC transporter ATP-binding protein	ABC transporter ATP-binding protein [Synechocystis sp. PCC 6803]	RecName: Full=ABC transporter protein AbcA	polysialic acid transport ATP-binding protein; KpsT	COG1134	GO:0005524|ATP binding;GO:0016887|ATPase activity;	GO:0006200|ATP catabolic process;	_	K09691	ABC-2.LPSE.A	path:ko02010	slr2108	Chr	probable polysaccharide ABC transporter ATP binding subunit
sll1999	gene1516	0	0	0.35	0	0	0	0.59	0	0	0	0	0	0.116667	0	0.196667	0	0	1	1	no	0	1	1	no	0	1	1	no	0	1	1	no	SGL_RS09465	SGL_RS09465	IS4 family transposase	transposase [Synechocystis sp. PCC 6803]	RecName: Full=Putative transposase for insertion sequence element IS4SA [Synechocystis sp. PCC 6803 substr. Kazusa]	transposase	COG3385	GO:0003677|DNA binding;GO:0004803|transposase activity;	GO:0006313|transposition, DNA-mediated;	_	K07495	K07495	_	sll1999	Chr	putative transposase [ISY203h: 1623060 - 1623693, join 1624643 - 1625182]
_	gene1517	2.08	3.66	5.18	2.46	6.47	14.2	3.3	4.36	11.73	4.04	5.22	2.13	3.64	7.71	6.46333	3.79667	1.02	0.04	0.109	no	-0.79	0.195	0.249	no	0.77	0.107	0.265	no	-1.04	0.0952	0.149	no	SGL_RS09470	SGL_RS09470	IS630 family transposase	transposase [Synechocystis sp. PCC 6803]	_	transposase	COG3335	GO:0003677|DNA binding;	_	_	K07494	K07494	_
_	gene1518	34.99	41.16	21.34	18.29	25.5	25.11	28.17	32.91	21.35	18.38	11.95	14.8	32.4967	22.9667	27.4767	15.0433	-0.48	0.145	0.282	no	-0.85	0.00883	0.0146	no	-0.24	0.48	0.69	no	-0.6	0.0735	0.119	no	SGL_RS09475	SGL_RS09475	transposase	transposase [Synechocystis sp. PCC 6803]	_	transposase	COG3335	GO:0003677|DNA binding;	_	_	_	_	_
sll1997	gene1519	22.13	12.42	5.78	7.19	18.61	35.91	6.86	28.01	35.31	32.96	32.17	21.91	13.4433	20.57	23.3933	29.0133	0.73	0.231	0.392	no	0.28	0.313	0.379	no	0.93	0.132	0.308	no	0.47	0.0988	0.154	no	SGL_RS09480	SGL_RS09480	hypothetical protein	transposase [Synechocystis sp. PCC 6803]	RecName: Full=Putative transposase for insertion sequence element IS4SA [Synechocystis sp. PCC 6803 substr. Kazusa]	transposase	COG3385	GO:0003677|DNA binding;GO:0004803|transposase activity;	GO:0006313|transposition, DNA-mediated;	_	K07495	K07495	_	sll1997	Chr	putative transposase [ISY203h: 1623060 - 1623693, join 1624643 - 1625182]
sll0219	gene152	27.71	24.03	24.59	42.25	40.41	45.88	20.04	24.69	18.29	40.06	38.35	38.97	25.4433	42.8467	21.0067	39.1267	0.76	2.23e-07	4.18e-06	no	0.9	3.2e-11	1.2e-10	no	-0.26	0.155	0.341	no	-0.13	0.413	0.509	no	SGL_RS02635	SGL_RS02635	flavin oxidoreductase	flavin oxidoreductase [Synechocystis sp. PCC 6803]	RecName: Full=Putative diflavin flavoprotein A 4 [Synechocystis sp. PCC 6803 substr. Kazusa]	potential FMN-protein; Mediates electron transfer from NADH to oxygen, reducing it to water. [...]	COG0426;COG1853	GO:0009055|electron carrier activity;GO:0042602|riboflavin reductase (NADPH) activity;GO:0016787|hydrolase activity;GO:0010181|FMN binding;	GO:0055114|oxidation-reduction process;	_	K00540	E1.-.-.-	_	sll0219	Chr	flavoprotein
slr2110	gene1520	5.17	18.15	18.08	14.23	16.25	23.82	23.43	15	16.15	11.85	12.69	9.59	13.8	18.1	18.1933	11.3767	0.3	0.318	0.487	no	-0.67	0.0801	0.111	no	0.29	0.325	0.541	no	-0.68	0.0801	0.128	no	SGL_RS09485	SGL_RS09485	hypothetical protein	hypothetical protein [Synechocystis sp. PCC 6803]	_	hypothetical protein	COG1082	_	_	_	_	_	_	slr2110	Chr	unknown protein
slr2111	gene1521	2.66	9.92	3.87	7.07	9.16	7.18	3.83	13.25	6.48	6.24	11.15	9.3	5.48333	7.80333	7.85333	8.89667	0.42	0.297	0.465	no	0.15	0.632	0.692	no	0.44	0.303	0.521	no	0.17	0.617	0.698	no	SGL_RS09490	SGL_RS09490	hypothetical protein	hypothetical protein [Synechocystis sp. PCC 6803]	RecName: Full=Uncharacterized protein jhp_1324 [Helicobacter pylori J99]	hypothetical protein	COG0399;COG0517	GO:0030554|adenyl nucleotide binding;	_	_	_	_	_	slr2111	Chr	unknown protein
slr2112	gene1522	0	9.02	10.75	4.87	0	4.78	3.06	1.39	5.56	2.37	2.85	4.81	6.59	3.21667	3.33667	3.34333	-1.17	0.14	0.275	no	-0.01	1	1	no	-1.1	0.151	0.336	no	0.06	1	1	no	SGL_RS09495	SGL_RS09495	transposase	transposase [Synechocystis sp. PCC 6803]	_	transposase	COG3335	GO:0003677|DNA binding;	_	_	K07494	K07494	_	slr2112	Chr	putative transposase [ISY100o: 1626093 - 1627038]
slr2113	gene1523	12.61	19.29	16.77	9.58	9.3	16.72	20.06	14.48	25.07	20.23	26.52	18.07	16.2233	11.8667	19.87	21.6067	-0.48	0.213	0.369	no	0.11	0.497	0.562	no	0.26	0.296	0.512	no	0.84	0.00222	0.00533	no	SGL_RS09500	SGL_RS09500	IS630 family transposase	transposase [Synechocystis sp. PCC 6803]	_	transposase	COG3335	GO:0003677|DNA binding;	_	_	_	_	_	slr2113	Chr	putative transposase [ISY100o: 1626093 - 1627038]
slr2114	gene1524	13.99	12.89	9.51	5.13	8.46	12.59	9.66	10.1	10.7	7.85	8.34	8.8	12.13	8.72667	10.1533	8.33	-0.43	0.147	0.284	no	-0.29	0.352	0.419	no	-0.23	0.373	0.593	no	-0.08	1	1	no	SGL_RS09505	SGL_RS09505	aminotransferase DegT	aminotransferase DegT [Synechocystis sp. PCC 6803]	RecName: Full=Pleiotropic regulatory protein	spore coat polysaccharide biosynthesis protein; SpsC	COG0399	GO:0003824|catalytic activity;GO:0030170|pyridoxal phosphate binding;	GO:0008152|metabolic process;	_	K13010	per, rfbE	path:ko00520	slr2114	Chr	perosamine synthetase
slr2115	gene1525	31.91	31.73	30.58	21.81	26.34	27.38	35.72	31.85	38.02	18.86	21.31	16.96	31.4067	25.1767	35.1967	19.0433	-0.31	0.13	0.26	no	-0.89	5.48e-09	1.74e-08	no	0.17	0.151	0.336	no	-0.41	0.0181	0.0351	no	SGL_RS09510	SGL_RS09510	beta-3-deoxy-D-manno-oct-2-ulosonic acid transferase	hypothetical protein [Synechocystis sp. PCC 6803]	_	hypothetical protein	_	_	GO:0015774|polysaccharide transport;GO:0000271|polysaccharide biosynthetic process;	_	_	_	_	slr2115	Chr	unknown protein
slr2116	gene1526	24.42	31.36	25.18	16.8	26.7	32.31	28.94	38.19	37.04	18.3	20.89	19.13	26.9867	25.27	34.7233	19.44	-0.1	0.85	0.92	no	-0.84	1.31e-05	3.07e-05	no	0.35	0.0292	0.104	no	-0.39	0.113	0.173	no	SGL_RS09515	SGL_RS09515	spore coat protein	spore coat protein [Synechocystis sp. PCC 6803]	RecName: Full=Uncharacterized glycosyltransferase alr2836 [Nostoc sp. PCC 7120]	spore coat polysaccharide biosynthesis protein; SpsA	COG0463	_	_	_	_	_	_	slr2116	Chr	probable glycosyltransferase
slr2117	gene1527	24.97	20.61	15.92	27.86	35.3	30.55	26.07	17.35	25.44	6.44	9.49	11.86	20.5	31.2367	22.9533	9.26333	0.64	0.00644	0.0254	no	-1.31	2.79e-05	6.32e-05	down	0.19	0.47	0.682	no	-1.75	9.2e-10	6.62e-09	down	SGL_RS09520	SGL_RS09520	hypothetical protein	hypothetical protein [Synechocystis sp. PCC 6803]	_	hypothetical protein	_	_	_	_	_	_	_	slr2117	Chr	hypothetical protein
_	gene1528	5.8	17.76	21.72	7.23	15.15	24.15	11.08	13.66	22.32	5.05	9.07	8.33	15.0933	15.51	15.6867	7.48333	-0.04	1	1	no	-1.09	0.0381	0.0564	no	-0.02	1	1	no	-1.07	0.0388	0.0693	no	SGL_RS09525	SGL_RS09525	hypothetical protein	hypothetical protein BEST7613_2870 [Synechocystis sp. PCC 6803]	_	_	_	_	_	_	_	_	_
slr2118	gene1529	9.51	13.87	13.2	5.68	7.89	8.98	15.66	9.75	19.72	5.91	6.06	3.96	12.1933	7.51667	15.0433	5.31	-0.72	0.0106	0.0383	no	-1.49	3.36e-07	9.12e-07	down	0.27	0.207	0.412	no	-0.5	0.0813	0.13	no	SGL_RS09530	SGL_RS09530	hypothetical protein	hypothetical protein [Synechocystis sp. PCC 6803]	_	hypothetical protein	_	_	_	_	_	_	_	slr2118	Chr	unknown protein
sll0218	gene153	9.61	5.03	8.14	14.47	12.1	21.03	7.4	4.59	3.14	24.88	18.28	20.11	7.59333	15.8667	5.04333	21.09	1.1	0.00164	0.00825	up	2.07	1.02e-10	3.68e-10	up	-0.55	0.235	0.447	no	0.41	0.103	0.159	no	SGL_RS02640	SGL_RS02640	hypothetical protein	hypothetical protein [Synechocystis sp. PCC 6803]	_	hypothetical protein	COG3431	_	_	_	_	_	_	sll0218	Chr	hypothetical protein
slr2119	gene1530	128.78	107.24	123.21	109.18	122.13	155.84	138.06	124.49	93.87	140.99	178.24	174.31	119.743	129.05	118.807	164.513	0.13	0.249	0.414	no	0.47	0.00154	0.00284	no	-0.01	0.896	0.97	no	0.34	0.0108	0.0218	no	SGL_RS09535	SGL_RS09535	hypothetical protein	hypothetical protein [Synechocystis sp. PCC 6803]	_	hypothetical protein	_	GO:0016740|transferase activity;	_	_	_	_	_	slr2119	Chr	unknown protein
slr2120	gene1531	41.6	40.54	33.03	24.61	37.08	45.68	34.26	45.27	35.86	40.78	49.52	41.03	38.39	35.79	38.4633	43.7767	-0.08	0.817	0.896	no	0.18	0.107	0.145	no	0.02	0.808	0.916	no	0.27	0.0516	0.0886	no	SGL_RS09540	SGL_RS09540	hypothetical protein	hypothetical protein [Synechocystis sp. PCC 6803]	_	hypothetical protein	COG0463	_	_	_	_	_	_	slr2120	Chr	hypothetical protein
slr2121	gene1532	23.18	15.3	18.58	9.46	16.7	23.11	18.44	19.34	19.95	24.68	18.52	23.17	19.02	16.4233	19.2433	22.1233	-0.16	0.596	0.742	no	0.21	0.188	0.241	no	0.05	0.853	0.943	no	0.42	0.061	0.102	no	SGL_RS09545	SGL_RS09545	cyclase	cyclase [Synechocystis sp. PCC hypothetical protein slr2121 [Synechocystis sp. PCC 6803]	RecName: Full=Kynurenine formamidase; Short=KFA; Short=KFase; AltName: Full=Arylformamidase; AltName: Full=N-formylkynurenine formamidase; Short=FKF [Bacillus cyto	hypothetical protein	COG1878	_	_	_	K07130	kynB	path:ko00380;path:ko00630;path:ko01100	slr2121	Chr	hypothetical protein
slr2122	gene1533	43.54	32.03	21.12	26.99	39.9	73.13	28.49	26.23	29.29	65.05	70.15	63.95	32.23	46.6733	28.0033	66.3833	0.6	0.0504	0.129	no	1.24	1.02e-18	6.17e-18	up	-0.15	0.507	0.713	no	0.49	0.00567	0.0122	no	SGL_RS09550	SGL_RS09550	acylneuraminate cytidylyltransferase	acylneuraminate cytidylyltransferase [Synechocystis sp. PCC 6803]	_	hypothetical protein	COG1083	GO:0016779|nucleotidyltransferase activity;	GO:0009103|lipopolysaccharide biosynthetic process;	_	_	_	_	slr2122	Chr	hypothetical protein
slr2123	gene1534	197.75	191.87	206.19	174.23	221.41	229.12	189.76	193.77	197.29	260.92	240.56	221.52	198.603	208.253	193.607	241	0.07	0.356	0.527	no	0.32	0.0016	0.00295	no	-0.04	0.958	0.997	no	0.21	0.134	0.2	no	SGL_RS09555	SGL_RS09555	dihydrofolate reductase	dihydrofolate reductase [Synechocystis sp. PCC 6803]	RecName: Full=D-3-phosphoglycerate dehydrogenase; Short=PGDH [Archaeoglobus fulgidus DSM 4304]	D-isomer specific 2-hydroxyacid dehydrogenase family protein	COG0111	GO:0016616|oxidoreductase activity, acting on the CH-OH group of donors, NAD or NADP as acceptor;GO:0051287|NAD binding;	GO:0055114|oxidation-reduction process;	_	K00058	serA, PHGDH	path:ko00260;path:ko00680;path:ko01100;path:ko01120;path:ko01130;path:ko01200;path:ko01230	slr2123	Chr	similar to D-3-phosphoglycerate dehydrogenase
slr2124	gene1535	120.3	133.4	146.57	132.26	163.91	213.89	149.39	150.93	131.69	184.18	167.75	165.03	133.423	170.02	144.003	172.32	0.34	0.00659	0.0259	no	0.26	0.0104	0.0169	no	0.09	0.334	0.55	no	0.01	0.686	0.762	no	SGL_RS09560	SGL_RS09560	short-chain dehydrogenase	short-chain dehydrogenase [Synechocystis sp. PCC 6803]	RecName: Full=Probable galactose dehydrogenase GalD [Sinorhizobium meliloti 1021]	short-chain alcohol dehydrogenase family protein	COG1028	GO:0016491|oxidoreductase activity;	GO:0055114|oxidation-reduction process;	_	_	_	_	slr2124	Chr	3-oxoacyl-[acyl-carrier protein] reductase
slr2125	gene1536	71.31	76.62	75.28	68.34	107.99	103.04	63.8	77.84	74.93	71.81	93.1	78.74	74.4033	93.1233	72.19	81.2167	0.32	0.0177	0.058	no	0.16	0.0802	0.111	no	-0.05	0.922	0.982	no	-0.21	0.302	0.397	no	SGL_RS09565	SGL_RS09565	hypothetical protein	hypothetical protein [Synechocystis sp. PCC 6803]	_	hypothetical protein	_	_	_	_	_	_	_	slr2125	Chr	hypothetical protein
slr2126	gene1537	50.34	65.02	57.33	35.03	49.45	64.77	61.14	50.8	63.89	58.55	69.21	68.12	57.5633	49.75	58.61	65.2933	-0.22	0.356	0.527	no	0.15	0.0939	0.129	no	0	0.729	0.867	no	0.38	0.00685	0.0145	no	SGL_RS09570	SGL_RS09570	hypothetical protein	hypothetical protein [Synechocystis sp. PCC 6803]	_	hypothetical protein	COG1216	_	_	_	_	_	_	slr2126	Chr	probable glycosyltransferase
slr2127	gene1538	10.7	16.93	11.37	12.85	16.61	34.51	17.09	14.29	16.36	21.74	16.25	13.77	13	21.3233	15.9133	17.2533	0.69	0.0304	0.089	no	0.13	0.493	0.559	no	0.26	0.247	0.463	no	-0.31	0.468	0.562	no	SGL_RS09575	SGL_RS09575	hypothetical protein	hypothetical protein [Synechocystis sp. PCC 6803]	_	hypothetical protein	_	GO:0004518|nuclease activity;GO:0003676|nucleic acid binding;	GO:0090305|nucleic acid phosphodiester bond hydrolysis;	_	_	_	_	slr2127	Chr	hypothetical protein
slr2128	gene1539	87.72	68.55	59.87	86.69	88.87	115.45	58.87	69.28	61.97	103.81	103.66	128.37	72.0467	97.0033	63.3733	111.947	0.47	0.00843	0.0318	no	0.82	2.29e-08	6.91e-08	no	-0.15	0.406	0.63	no	0.2	0.152	0.222	no	SGL_RS09580	SGL_RS09580	hypothetical protein	hypothetical protein [Synechocystis sp. PCC 6803]	_	hypothetical protein	_	_	_	_	_	_	_	slr2128	Chr	hypothetical protein
sll0217	gene154	395.45	357.25	407.51	515.18	453.14	458.38	379.25	325.04	371.86	274.59	216.57	250.2	386.737	475.567	358.717	247.12	0.3	0.045	0.119	no	-0.53	0.00121	0.00226	no	-0.11	0.581	0.764	no	-0.93	4.21e-06	1.77e-05	no	SGL_RS02645	SGL_RS02645	diflavin flavoprotein A	DeoR family transcriptional regulator [Synechocystis sp. PCC 6803]	RecName: Full=Putative diflavin flavoprotein A 2 [Synechocystis sp. PCC 6803 substr. Kazusa]	potential FMN-protein; Mediates electron transfer from NADH to oxygen, reducing it to water. [...]	COG0426;COG1853	GO:0042602|riboflavin reductase (NADPH) activity;GO:0046872|metal ion binding;GO:0016787|hydrolase activity;GO:0010181|FMN binding;	GO:0055114|oxidation-reduction process;	_	_	_	_	sll0217	Chr	flavoprotein
sll1995	gene1540	34.4	31.05	28.1	33.39	29.41	29.18	26.66	27.54	25.96	32.4	31.73	29.93	31.1833	30.66	26.72	31.3533	-0.01	0.719	0.831	no	0.23	0.0471	0.0684	no	-0.21	0.264	0.483	no	0.03	0.902	0.935	no	SGL_RS09585	SGL_RS09585	hypothetical protein	hypothetical protein [Synechocystis sp. PCC 6803]	_	hypothetical protein	COG0463	_	_	_	_	_	_	sll1995	Chr	hypothetical protein
sll1994	gene1541	104	114.44	98.91	137.4	131.33	142.39	85.03	77.1	98.2	127.91	92.54	114.34	105.783	137.04	86.7767	111.597	0.37	0.00188	0.00925	no	0.37	0.00219	0.00396	no	-0.29	0.0464	0.144	no	-0.29	0.0906	0.143	no	SGL_RS09590	SGL_RS09590	delta-aminolevulinic acid dehydratase	delta-aminolevulinic acid dehydratase [Synechocystis sp. PCC 6803]	RecName: Full=Delta-aminolevulinic acid dehydratase; Short=ALAD; Short=ALADH; AltName: Full=Porphobilinogen synthase [Synechocystis sp. PCC 6803 substr. Kazusa]	delta-aminolevulinic acid dehydratase	COG0113	GO:0046872|metal ion binding;GO:0004655|porphobilinogen synthase activity;	GO:0015994|chlorophyll metabolic process;GO:0006782|protoporphyrinogen IX biosynthetic process;	_	K01698	hemB, ALAD	path:ko00860;path:ko01100;path:ko01110	sll1994	Chr	porphobilinogen synthase (5-aminolevulinate dehydratase)
sll1994a	gene1542	7.05	0	0	0	0	0	0	0	0	0	0	0	2.35	0	0	0	0	1	1	no	0	1	1	no	0	1	1	no	0	1	1	no	SGL_RS09595	SGL_RS09595	cytochrome b6	cytochrome B6 [Synechocystis sp. PCC 6803]	_	_	_	_	_	_	K02642	petL	path:ko00195;path:ko01100
slr2130	gene1543	59.83	61.19	50.21	42.42	61.29	74.17	48.46	49.75	53	87.31	85.76	90.43	57.0767	59.2933	50.4033	87.8333	0.07	0.484	0.647	no	0.8	4.71e-13	2.03e-12	no	-0.17	0.287	0.507	no	0.56	2.47e-05	8.94e-05	no	SGL_RS09600	SGL_RS09600	3-dehydroquinate synthase	3-dehydroquinate synthase [Synechocystis sp. PCC 6803]	RecName: Full=3-dehydroquinate synthase [Synechocystis sp. PCC 6803 substr. Kazusa]	3-dehydroquinate synthase	COG0337	GO:0003856|3-dehydroquinate synthase activity;	GO:0009094|L-phenylalanine biosynthetic process;GO:0009423|chorismate biosynthetic process;GO:0006571|tyrosine biosynthetic process;GO:0000162|tryptophan biosynthetic process;	GO:0005737|cytoplasm;	K01735	aroB	path:ko00400;path:ko01100;path:ko01110;path:ko01130;path:ko01230	slr2130	Chr	3-dehydroquinate synthase
slr2131	gene1544	61.11	70.03	68.26	174.13	126.06	165.79	49.33	61.09	62.84	242.66	204.12	245.28	66.4667	155.327	57.7533	230.687	1.21	5.8e-11	2.39e-09	up	2	6.34e-45	1.16e-43	up	-0.21	0.203	0.407	no	0.58	0.00732	0.0154	no	SGL_RS09605	SGL_RS09605	multidrug efflux RND transporter permease subunit	RND transporter [Synechocystis sp. PCC 6803]	RecName: Full=Efflux pump membrane transporter BepG [Brucella suis 1330]	cation or drug efflux system protein	COG0841	GO:0005215|transporter activity;	GO:0006810|transport;	GO:0016021|integral component of membrane;	K03296	TC.HAE1	_	slr2131	Chr	RND multidrug efflux transporter
_	gene1545	16.95	10.49	17.53	12.73	7.59	16.24	13.56	15.03	8.6	28.77	24.93	42.42	14.99	12.1867	12.3967	32.04	-0.27	0.712	0.826	no	1.38	0.000173	0.000359	up	-0.25	0.636	0.804	no	1.39	0.000465	0.00131	up	SGL_RS09610	SGL_RS09610	hypothetical protein	hypothetical protein BEST7613_2888 [Synechocystis sp. PCC 6803]	_	_	_	_	_	_	_	_	_
_	gene1546	16.11	14.74	14.35	21.47	18.17	33.25	24.38	12.24	18.44	30.64	50.58	45.61	15.0667	24.2967	18.3533	42.2767	0.7	0.0611	0.151	no	1.19	6.51e-05	0.000141	up	0.28	0.484	0.693	no	0.78	0.00696	0.0147	no	SGL_RS09615	SGL_RS09615	Predicted nucleic acid-binding protein%2Ccontains PIN domain	Predicted nucleic acid-binding protein,contains PIN domain [Synechocystis sp. PCC 6803]	_	hypothetical protein	COG2402	_	_	_	K07065	K07065	_
sll1241	gene1547	16.36	16.92	18.65	4.54	8.63	13.06	18.71	14.15	23.82	7.34	11.68	7.68	17.31	8.74333	18.8933	8.9	-0.97	0.00125	0.00666	no	-1.1	0.000191	0.000393	down	0.12	0.539	0.736	no	-0.01	0.829	0.881	no	SGL_RS09620	SGL_RS09620	hypothetical protein	hypothetical protein [Synechocystis sp. PCC 6803]	_	hypothetical protein	_	_	_	_	_	_	_	sll1241	Chr	unknown protein
sll1240	gene1548	16.84	9.3	10.33	6.42	6.72	7.78	10.4	10.19	12.96	2.67	4.06	2.32	12.1567	6.97333	11.1833	3.01667	-0.73	0.0732	0.173	no	-1.88	9.76e-06	2.31e-05	down	-0.05	0.879	0.958	no	-1.2	0.0108	0.0218	down	SGL_RS09625	SGL_RS09625	hypothetical protein	hypothetical protein [Synechocystis sp. PCC 6803]	_	hypothetical protein	_	_	_	_	_	_	_	sll1240	Chr	unknown protein
sll1239	gene1549	41.62	48.99	36.37	10.02	43.38	32.17	43.18	52.59	47.09	16.98	26.38	14.91	42.3267	28.5233	47.62	19.4233	-0.56	0.111	0.234	no	-1.31	3.49e-08	1.03e-07	down	0.17	0.276	0.495	no	-0.59	0.2	0.28	no	SGL_RS09630	SGL_RS09630	hypothetical protein	hypothetical protein [Synechocystis sp. PCC 6803]	_	hypothetical protein	_	_	_	_	_	_	_	sll1239	Chr	unknown protein
_	gene155	2.56	5.46	11.69	9.73	0	9.02	11.61	13.76	6	2.71	3.04	5.6	6.57	6.25	10.4567	3.78333	-0.17	1	1	no	-1.43	0.0375	0.0556	no	0.57	0.313	0.529	no	0	1	1	no	SGL_RS02650	SGL_RS02650	hypothetical protein	Uncharacterized NAD(FAD)-dependentdehydrogenases [Bacillus subtilis BEST7613]	_	_	_	_	_	_	_	_	_
slr1322	gene1550	157.04	144.78	132.99	177.8	193.68	216.13	135.26	142.61	126.03	973.9	869.28	966.24	144.937	195.87	134.633	936.473	0.45	0.00112	0.00614	no	2.8	8.42e-83	4.58e-81	up	-0.09	0.606	0.783	no	2.26	2.07e-34	1.03e-32	up	SGL_RS09635	SGL_RS09635	Metalloprotease slr1322	hypothetical protein [Synechocystis sp. PCC 6803]	RecName: Full=Metalloprotease slr1322 [Synechocystis sp. PCC 6803 substr. Kazusa]	hypothetical protein	COG0312	GO:0008237|metallopeptidase activity;	GO:0006508|proteolysis;	_	K03568	tldD	_	slr1322	Chr	putative modulator of DNA gyrase; TldD
sll1237	gene1551	85.32	94.93	70.89	71.69	81.84	69.55	128.98	138.15	141.07	337.83	362.01	275.84	83.7133	74.36	136.067	325.227	-0.17	0.668	0.797	no	1.25	2.76e-23	2.1e-22	up	0.7	1.41e-08	2.87e-07	no	2.12	3.92e-31	1.65e-29	up	SGL_RS09640	SGL_RS09640	protein-(glutamine-N5) methyltransferase%2C release factor-specific	N5-glutamine S-adenosyl-L-methionine-dependent methyltransferase [Synechocystis sp. PCC 6803]	RecName: Full=Release factor glutamine methyltransferase; Short=RF MTase; AltName: Full=M.Ssp6803HemKP; AltName: Full=N5-glutamine methyltransferase PrmC; AltName: F	protoporphyrinogen oxidase	COG2890	GO:0036009|protein-glutamine N-methyltransferase activity;GO:0003676|nucleic acid binding;	GO:0018364|peptidyl-glutamine methylation;	_	K02493	hemK, prmC, HEMK	_	sll1237	Chr	N(5)-glutamine methyltransferase
slr1324	gene1552	87.01	77.37	71.58	89.27	82.8	106.87	74.56	68.15	72	86.43	83.68	77.95	78.6533	92.98	71.57	82.6867	0.26	0.0304	0.0891	no	0.21	0.0203	0.0314	no	-0.12	0.455	0.672	no	-0.17	0.293	0.388	no	SGL_RS09645	SGL_RS09645	hybrid sensor histidine kinase/response regulator	hybrid sensory kinase [Synechocystis sp. PCC 6803]	RecName: Full=Osmolarity sensor protein EnvZ [Escherichia coli K-12]	hybrid sensory kinase	COG0642;COG0784	GO:0005524|ATP binding;GO:0000155|phosphorelay sensor kinase activity;GO:0000156|phosphorelay response regulator activity;	GO:0023014|signal transduction by phosphorylation;GO:0035556|intracellular signal transduction;GO:0000160|phosphorelay signal transduction system;	GO:0016020|membrane;GO:0009365|protein histidine kinase complex;	K00936	E2.7.3.-	_	slr1324	Chr	two-component hybrid sensor and regulator
ssr2194	gene1553	76.89	52.79	60.38	68.14	59.45	101.01	38.15	18.35	31.51	33.87	28.91	42.02	63.3533	76.2	29.3367	34.9333	0.31	0.324	0.494	no	0.27	0.345	0.412	no	-1.08	0.000427	0.00335	down	-1.12	0.000211	0.000639	down	SGL_RS09650	SGL_RS09650	hypothetical protein	hypothetical protein [Synechocystis sp. PCC 6803]	_	hypothetical protein	_	_	_	_	_	_	_	ssr2194	Chr	unknown protein
sll1236	gene1554	48.52	35.59	36.39	51.07	33.69	71.31	43.52	16.96	26.8	50.87	30.5	36.92	40.1667	52.0233	29.0933	39.43	0.41	0.119	0.246	no	0.47	0.122	0.162	no	-0.45	0.171	0.365	no	-0.39	0.199	0.279	no	SGL_RS09655	SGL_RS09655	hypothetical protein	hypothetical protein [Synechocystis sp. PCC 6803]	_	_	_	_	_	_	_	_	_	sll1236	Chr	unknown protein
slr1325	gene1555	377.78	345.73	429.46	200.11	289.36	238.25	819.84	729.67	790.45	495.73	548.1	428.76	384.323	242.573	779.987	490.863	-0.66	0.00313	0.0141	no	-0.67	2.47e-05	5.63e-05	no	1.02	1.01e-12	3.6e-11	up	1.01	1.94e-07	1.02e-06	up	SGL_RS09660	SGL_RS09660	(p)ppGpp synthetase	guanosine-3'-5'--bis(diphosphate) 3'- pyrophosphohydrolase [Synechocystis sp. PCC 6803]	RecName: Full=Probable guanosine-3',5'-bis(diphosphate) 3'-pyrophosphohydrolase; AltName: Full=Penta-phosphate guanosine-3'-pyrophosphohydrolase; Short=(ppGpp)ase [S	(p)ppGpp 3'-pyrophosphohydrolase; In eubacteria ppGpp (guanosine 3'-diphosphate 5-' diphosph [...]	COG0317	GO:0046872|metal ion binding;GO:0016597|amino acid binding;GO:0008081|phosphoric diester hydrolase activity;GO:0008893|guanosine-3',5'-bis(diphosphate) 3'-diphosphatase activity;GO:0008728|GTP diphosphokinase activity;	GO:0006144|purine nucleobase metabolic process;GO:0015970|guanosine tetraphosphate biosynthetic process;	_	K00951	relA	path:ko00230	slr1325	Chr	GTP pyrophosphokinase
sll1234	gene1556	2235.38	2527.92	2615.12	1589.81	1760.53	2208.74	1634.95	1504.79	1500.57	1509.27	1322.94	1639.13	2459.47	1853.03	1546.77	1490.45	-0.42	0.0617	0.151	no	-0.05	0.896	0.921	no	-0.69	4.05e-06	5.41e-05	no	-0.31	0.123	0.186	no	SGL_RS09665	SGL_RS09665	adenosylhomocysteinase	adenosylhomocysteinase [Synechocystis sp. PCC 6803]	RecName: Full=Adenosylhomocysteinase; AltName: Full=S-adenosyl-L-homocysteine hydrolase; Short=AdoHcyase [Synechocystis sp. PCC 6803 substr. Kazusa]	S-adenosyl-L-homocysteine hydrolase	COG0499	GO:0004013|adenosylhomocysteinase activity;	GO:0006555|methionine metabolic process;GO:0006730|one-carbon metabolic process;	GO:0005737|cytoplasm;	K01251	E3.3.1.1, ahcY	path:ko00270;path:ko01100	sll1234	Chr	adenosylhomocysteinase
ssr2201	gene1557	125.72	112.89	130.39	130.25	179.06	197.68	112.41	142.37	137	259.97	313.82	250.93	123	168.997	130.593	274.907	0.47	0.0118	0.0416	no	1.06	5.24e-13	2.25e-12	up	0.1	0.667	0.823	no	0.69	9.07e-06	3.58e-05	no	SGL_RS09670	SGL_RS09670	hypothetical protein	hypothetical protein [Synechocystis sp. PCC 6803]	_	hypothetical protein	_	_	_	_	_	_	_	ssr2201	Chr	unknown protein
slr1327	gene1558	148.55	160.73	159.08	127.13	149.93	150.15	124.68	167.77	144.27	266.03	328.24	241.96	156.12	142.403	145.573	278.743	-0.14	0.662	0.791	no	0.92	2.97e-11	1.11e-10	no	-0.1	0.601	0.779	no	0.96	3.51e-10	2.68e-09	no	SGL_RS09675	SGL_RS09675	putative toxin-antitoxin system toxin component%2C PIN family	hypothetical protein [Synechocystis sp. PCC 6803]	_	hypothetical protein	COG1569	_	_	_	K07063	K07063	_	slr1327	Chr	hypothetical protein
sll1233	gene1559	102.97	114.42	104.08	66.6	97.63	90.54	94.75	107.54	94.1	92.77	107.49	77.3	107.157	84.9233	98.7967	92.52	-0.34	0.082	0.188	no	-0.1	0.861	0.89	no	-0.12	0.523	0.722	no	0.11	0.368	0.466	no	SGL_RS09680	SGL_RS09680	transglutaminase	transglutaminase [Synechocystis sp. PCC 6803]	_	hypothetical protein	COG1305	_	_	_	_	_	_	sll1233	Chr	hypothetical protein
slr0257	gene156	325.64	327.52	312.39	321.49	297.02	438.89	326.65	330.44	345.68	1171.6	1149.93	1176.18	321.85	352.467	334.257	1165.9	0.14	0.243	0.407	no	1.8	5.64e-46	1.09e-44	up	0.06	0.475	0.686	no	1.72	1.09e-20	2.26e-19	up	SGL_RS02655	SGL_RS02655	peptidase S41	peptidase S41 [Synechocystis sp. PCC 6803]	RecName: Full=Carboxyl-terminal-processing protease; Flags: Precursor [Synechococcus sp. PCC 7002]	carboxyl-terminal protease	COG0793	GO:0008236|serine-type peptidase activity;	GO:0006508|proteolysis;	GO:0030288|outer membrane-bounded periplasmic space;	K03797	E3.4.21.102, prc, ctpA	_	slr0257	Chr	periplasmic carboxyl-terminal protease
sll1232	gene1560	44.53	39.75	46.05	25.27	38.53	55.46	48.92	42.65	67.03	57.68	61.56	54.89	43.4433	39.7533	52.8667	58.0433	-0.11	0.707	0.823	no	0.13	0.209	0.265	no	0.29	0.125	0.295	no	0.53	0.00185	0.00455	no	SGL_RS09685	SGL_RS09685	hypothetical protein	hypothetical protein [Synechocystis sp. PCC 6803]	_	hypothetical protein	COG4636	_	_	_	_	_	_	sll1232	Chr	hypothetical protein
sll1231	gene1561	15.62	23.99	15.88	11.82	16.74	21	19.38	20.13	25.26	27.64	25.73	24.39	18.4967	16.52	21.59	25.92	-0.18	0.649	0.782	no	0.26	0.0244	0.0373	no	0.2	0.191	0.391	no	0.64	0.000104	0.000337	no	SGL_RS09690	SGL_RS09690	mannosyltransferase	mannosyltransferase [Bacillus subtilis BEST7613]	RecName: Full=D-inositol 3-phosphate glycosyltransferase; AltName: Full=N-acetylglucosamine-inositol-phosphate N-acetylglucosaminyltransferase; Short=GlcNAc-Ins-P	mannosyltransferase B	COG0438	GO:0016757|transferase activity, transferring glycosyl groups;	GO:0009058|biosynthetic process;	_	_	_	_	sll1231	Chr	mannosyltransferase
sll1229	gene1562	68.69	62.6	58.18	65.37	52.09	64.24	68.92	71.77	66.86	76.2	65.38	63.58	63.1567	60.5667	69.1833	68.3867	-0.05	0.846	0.917	no	-0.01	0.675	0.73	no	0.14	0.204	0.408	no	0.18	0.298	0.392	no	SGL_RS09695	SGL_RS09695	hybrid sensor histidine kinase/response regulator	sensory histidine kinase [Synechocystis sp. PCC 6803]	RecName: Full=Uncharacterized transcriptional regulatory protein YvcP [Bacillus subtilis subsp. subtilis str. 168]	hybrid sensory kinase	COG0642;COG0784	GO:0005524|ATP binding;GO:0000155|phosphorelay sensor kinase activity;GO:0000156|phosphorelay response regulator activity;	GO:0023014|signal transduction by phosphorylation;GO:0035556|intracellular signal transduction;GO:0000160|phosphorelay signal transduction system;	GO:0016020|membrane;GO:0009365|protein histidine kinase complex;	K11527	K11527	_	sll1229	Chr	two-component hybrid sensor and regulator
sll1228	gene1563	97.98	82.33	80.14	59.84	67.13	82.86	98.2	91.33	102.52	98.97	94.71	90.49	86.8167	69.9433	97.35	94.7233	-0.29	0.106	0.226	no	-0.04	0.773	0.812	no	0.19	0.12	0.286	no	0.43	0.00102	0.00267	no	SGL_RS09700	SGL_RS09700	sensor histidine kinase	hybrid sensory kinase [Bacillus subtilis BEST7613]	RecName: Full=Hybrid signal transduction histidine kinase J [Dictyostelium discoideum]	hybrid sensory kinase	COG0642;COG0784	GO:0005524|ATP binding;GO:0000155|phosphorelay sensor kinase activity;GO:0000156|phosphorelay response regulator activity;	GO:0023014|signal transduction by phosphorylation;GO:0035556|intracellular signal transduction;GO:0000160|phosphorelay signal transduction system;	GO:0016020|membrane;GO:0009365|protein histidine kinase complex;	K11527	K11527	_	sll1228	Chr	two-component hybrid sensor and regulator
slr1329	gene1564	1075.15	1571.68	1346.78	628.7	900.49	1083.54	1334.54	1197.57	1350.13	212.94	213.46	304.89	1331.2	870.91	1294.08	243.763	-0.63	0.00527	0.0214	no	-2.41	8.5e-41	1.36e-39	down	-0.07	0.979	1	no	-1.84	2.81e-17	4.52e-16	down	SGL_RS09705	SGL_RS09705	ATP synthase subunit beta	F0F1 ATP synthase subunit beta [Synechocystis sp. PCC 6803]	RecName: Full=ATP synthase subunit beta; AltName: Full=ATP synthase F1 sector subunit beta; AltName: Full=F-ATPase subunit beta [Synechocystis sp. PCC 6803 substr. Ka	F0F1 ATP synthase subunit beta; Produces ATP from ADP in the presence of a proton gradient a [...]	COG0055	GO:0005524|ATP binding;GO:0046933|proton-transporting ATP synthase activity, rotational mechanism;	GO:0042777|plasma membrane ATP synthesis coupled proton transport;GO:0015991|ATP hydrolysis coupled proton transport;	GO:0045261|proton-transporting ATP synthase complex, catalytic core F(1);GO:0045260|plasma membrane proton-transporting ATP synthase complex;GO:0042651|thylakoid membrane;	K02112	ATPF1B, atpD	path:ko00190;path:ko00195;path:ko01100	slr1329	Chr	ATP synthase beta subunit
slr1330	gene1565	552.82	908.64	723	373.68	577.13	653.43	764.32	731.73	849.42	138.04	119.15	177.4	728.153	534.747	781.823	144.863	-0.48	0.0334	0.0951	no	-2.43	2.12e-52	5.11e-51	down	0.06	0.435	0.654	no	-1.89	1.99e-23	5.07e-22	down	SGL_RS09710	SGL_RS09710	ATP synthase epsilon chain	ATP synthase e subunit [Synechocystis sp. PCC 6803]	RecName: Full=ATP synthase epsilon chain; AltName: Full=ATP synthase F1 sector epsilon subunit; AltName: Full=F-ATPase epsilon subunit [Synechocystis sp. PCC 6803 sub	F0F1 ATP synthase subunit epsilon; Produces ATP from ADP in the presence of a proton gradien [...]	COG0355	GO:0005524|ATP binding;GO:0046961|proton-transporting ATPase activity, rotational mechanism;GO:0046933|proton-transporting ATP synthase activity, rotational mechanism;	GO:0042777|plasma membrane ATP synthesis coupled proton transport;GO:0006119|oxidative phosphorylation;	GO:0045261|proton-transporting ATP synthase complex, catalytic core F(1);GO:0045260|plasma membrane proton-transporting ATP synthase complex;GO:0042651|thylakoid membrane;	K02114	ATPF1E, atpC	path:ko00190;path:ko00195;path:ko01100	slr1330	Chr	ATP synthase epsilon chain of CF(1)
slr1331	gene1566	92.46	131.67	102.53	55.61	78.28	99.89	129.73	125.75	162.76	42.85	37.33	49.63	108.887	77.9267	139.413	43.27	-0.5	0.00977	0.0357	no	-1.68	6.9e-30	7.15e-29	down	0.33	0.00666	0.0337	no	-0.85	7.07e-07	3.38e-06	no	SGL_RS09715	SGL_RS09715	peptidase M16	peptidase M16 [Synechocystis sp. PCC 6803]	_	processing protease	COG0612	GO:0046872|metal ion binding;GO:0008233|peptidase activity;	GO:0006508|proteolysis;	GO:0030288|outer membrane-bounded periplasmic space;	K07263	pqqL	_	slr1331	Chr	periplasmic processing protease
slr1332	gene1567	39.72	43.9	39.53	82.39	58.96	67.98	43.61	36.18	49.19	85.26	59.51	64.4	41.05	69.7767	42.9933	69.7233	0.75	1.1e-05	0.000128	no	0.71	8.16e-07	2.15e-06	no	0.06	0.515	0.718	no	0.01	0.949	0.972	no	SGL_RS09720	SGL_RS09720	3-oxoacyl-ACP synthase	3-oxoacyl-ACP synthase [Synechocystis sp. PCC 6803]	RecName: Full=3-oxoacyl-[acyl-carrier-protein]	3-oxoacyl-(acyl carrier protein) synthase II	COG0304	GO:0016740|transferase activity;	GO:0008152|metabolic process;	_	K09458	fabF	path:ko00061;path:ko00780;path:ko01100;path:ko01212	slr1332	Chr	beta ketoacyl-acyl carrier protein synthase
sll1226	gene1568	72.15	68.45	75.01	63.87	70.18	85.6	79.34	83.04	85.6	111.13	123.15	95.9	71.87	73.2167	82.66	110.06	0.03	0.488	0.65	no	0.41	9.01e-05	0.000193	no	0.2	0.0652	0.182	no	0.58	2.87e-05	0.000103	no	SGL_RS09725	SGL_RS09725	NADP oxidoreductase	NADP oxidoreductase [Synechocystis sp. PCC 6803]	RecName: Full=F420-non-reducing hydrogenase subunit A; AltName: Full=Methyl viologen-reducing hydrogenase subunit alpha; Short=MVH subunit A [Methanothermus fervidu	hydrogenase large subunit	COG3259	GO:0008901|ferredoxin hydrogenase activity;GO:0016151|nickel cation binding;	GO:0055114|oxidation-reduction process;	GO:0009375|ferredoxin hydrogenase complex;	K00436	hoxH	_	sll1226	Chr	hydrogenase subunit of the bidirectional hydrogenase
sll1225	gene1569	50.78	50.65	52.79	40.95	68.14	74.38	52.35	56.28	51.87	69.12	91	83.45	51.4067	61.1567	53.5	81.19	0.26	0.16	0.302	no	0.59	5.48e-05	0.00012	no	0.06	0.679	0.832	no	0.39	0.0188	0.0362	no	SGL_RS09730	SGL_RS09730	hypothetical protein	hypothetical protein [Synechocystis sp. PCC 6803]	_	hypothetical protein	COG4113	_	_	_	_	_	_	sll1225	Chr	unknown protein
sll0216	gene157	33.43	50.23	40.93	43.01	44.38	59.95	53.22	52.92	60.7	159.99	172.57	160.46	41.53	49.1133	55.6133	164.34	0.21	0.12	0.247	no	1.56	1.51e-39	2.32e-38	up	0.39	0.0105	0.0477	no	1.73	2.26e-33	1.08e-31	up	SGL_RS02660	SGL_RS02660	threonylcarbamoyl-AMP synthase	hypothetical protein [Synechocystis sp. PCC 6803]	RecName: Full=Uncharacterized protein YciO [Escherichia coli CFT073]	hypothetical protein	COG0009	GO:0003725|double-stranded RNA binding;	_	_	_	_	_	sll0216	Chr	hypothetical protein
ssl2420	gene1570	86.9	56.1	58	49.62	84.04	103.67	69.27	71.69	53.22	84.27	88.64	80.49	67	79.11	64.7267	84.4667	0.3	0.335	0.504	no	0.39	0.0275	0.0416	no	-0.01	0.94	0.99	no	0.08	0.526	0.615	no	SGL_RS09735	SGL_RS09735	hypothetical protein	hypothetical protein [Synechocystis sp. PCC 6803]	_	hypothetical protein	_	_	_	_	_	_	_	ssl2420	Chr	unknown protein
sll1224	gene1571	101.53	61.98	64.93	66.77	73.78	106.26	77.27	85.34	84.27	127.6	108.92	119.87	76.1467	82.27	82.2933	118.797	0.17	0.436	0.605	no	0.53	3.69e-06	9.05e-06	no	0.17	0.452	0.668	no	0.53	0.000171	0.000526	no	SGL_RS09740	SGL_RS09740	oxidoreductase	oxidoreductase [Synechocystis sp. PCC 6803]	RecName: Full=F420-non-reducing hydrogenase subunit G; AltName: Full=Methyl viologen-reducing hydrogenase subunit gamma; Short=MVH subunit G [Methanothermobacter th	hydrogenase small subunit	COG1941	GO:0051536|iron-sulfur cluster binding;	GO:0055114|oxidation-reduction process;	_	K18007	hoxY	_	sll1224	Chr	hydrogenase subunit of the bidirectional hydrogenase
sll1223	gene1572	184.67	153	136.15	155.48	179.11	208.17	166.91	169.76	161.82	231.5	217.64	206.65	157.94	180.92	166.163	218.597	0.23	0.0744	0.175	no	0.4	8.09e-05	0.000174	no	0.1	0.441	0.658	no	0.27	0.0323	0.059	no	SGL_RS09745	SGL_RS09745	hydrogenase HoxU	hydrogenase HoxU [Synechocystis sp. PCC 6803]	RecName: Full=NADH-quinone oxidoreductase subunit G 2; AltName: Full=NADH dehydrogenase I subunit G 2; AltName: Full=NDH-1 subunit G 2 [Sinorhizobium meliloti 1021	bidirectional hydrogenase complex protein HoxU	COG1034	GO:0050136|NADH dehydrogenase (quinone) activity;GO:0009055|electron carrier activity;GO:0003677|DNA binding;GO:0051536|iron-sulfur cluster binding;	GO:0055114|oxidation-reduction process;	_	K05588	hoxU	path:ko00190;path:ko01100	sll1223	Chr	diaphorase subunit of the bidirectional hydrogenase
sll1222	gene1573	204.87	142.92	197.89	205.92	229.16	262.03	220.82	201.84	168.48	296.65	312.61	289.72	181.893	232.37	197.047	299.66	0.38	0.0142	0.0485	no	0.61	1.76e-06	4.45e-06	no	0.13	0.419	0.641	no	0.36	0.0068	0.0144	no	SGL_RS09750	SGL_RS09750	hypothetical protein	hypothetical protein [Synechocystis sp. PCC 6803]	_	hypothetical protein	_	_	_	_	_	_	_	sll1222	Chr	hypothetical protein
sll1221	gene1574	195.76	172.46	177.8	177.89	179.62	221.65	181.75	179.09	176.21	238.28	228.53	216.05	182.007	193.053	179.017	227.62	0.1	0.329	0.5	no	0.35	0.00129	0.00239	no	-0.01	0.934	0.987	no	0.24	0.126	0.19	no	SGL_RS09755	SGL_RS09755	NADH dehydrogenase	NADH dehydrogenase [Synechocystis sp. PCC 6803]	RecName: Full=NADP-reducing hydrogenase subunit HndC; AltName: Full=Hydrogen dehydrogenase (NADP(+))	hydrogenase subunit	COG1894	GO:0046872|metal ion binding;GO:0010181|FMN binding;GO:0051539|4 iron, 4 sulfur cluster binding;GO:0008137|NADH dehydrogenase (ubiquinone) activity;	GO:0006744|ubiquinone biosynthetic process;GO:0006120|mitochondrial electron transport, NADH to ubiquinone;GO:0006814|sodium ion transport;GO:0015992|proton transport;	_	K05587	hoxF	path:ko00190;path:ko01100	sll1221	Chr	diaphorase subunit of the bidirectional hydrogenase
sll1220	gene1575	282.4	208.41	229.4	229.97	251.39	330.6	229.34	224.07	191.85	360.01	316.01	352.92	240.07	270.653	215.087	342.98	0.21	0.152	0.292	no	0.68	3.67e-08	1.09e-07	no	-0.13	0.401	0.624	no	0.34	0.00936	0.0192	no	SGL_RS09760	SGL_RS09760	hydrogenase HoxE	hydrogenase HoxE [Synechocystis sp. PCC 6803]	_	bidirectional hydrogenase complex protein HoxE	COG1905	GO:0003677|DNA binding;GO:0051537|2 iron, 2 sulfur cluster binding;GO:0046872|metal ion binding;GO:0047985|hydrogen dehydrogenase activity;	GO:0046487|glyoxylate metabolic process;GO:0015947|methane metabolic process;GO:0055114|oxidation-reduction process;	_	K05586	hoxE	path:ko00190;path:ko01100	sll1220	Chr	putative diaphorase subunit of the bidirectional hydrogenase
ssr2227	gene1576	284.62	197	179.31	65.9	169.2	123.57	197.46	193.2	228.33	52.3	134.02	58.59	220.31	119.557	206.33	81.6367	-0.82	0.00114	0.00621	no	-1.37	1.67e-06	4.25e-06	down	-0.05	0.649	0.81	no	-0.6	0.142	0.21	no	SGL_RS09765	SGL_RS09765	transposase	transposase [Synechocystis sp. PCC 6803]	_	transposase	COG3293	_	_	_	K07492	K07492	_	ssr2227	Chr	putative transposase
_	gene1577	39.68	40.76	71.26	22.06	12.84	48.97	46.98	42.55	70.1	18.73	40.42	24.76	50.5667	27.9567	53.21	27.97	-0.87	0.0338	0.096	no	-0.96	0.00541	0.00929	no	0.05	0.854	0.944	no	-0.04	0.895	0.931	no	SGL_RS09770	SGL_RS09770	hypothetical protein	Mg/Co/Ni transporter MgtE [Bacillus subtilis BEST7613]	_	_	_	_	_	_	_	_	_
slr1334	gene1578	20.7	27.87	18.4	12.49	18.41	24.72	29.41	23.02	32.93	12.92	9.31	9.33	22.3233	18.54	28.4533	10.52	-0.27	0.305	0.474	no	-1.42	1.59e-13	7.02e-13	down	0.34	0.0307	0.108	no	-0.81	0.000347	0.001	no	SGL_RS09775	SGL_RS09775	phosphoglucosamine mutase	phosphoglucosamine mutase [Synechocystis sp. PCC 6803]	RecName: Full=Phosphoglucosamine mutase [Moorella thermoacetica ATCC 39073]	hypothetical protein	COG1109	GO:0000287|magnesium ion binding;GO:0016868|intramolecular transferase activity, phosphotransferases;	GO:0005975|carbohydrate metabolic process;	_	_	_	_	slr1334	Chr	phosphoglucomutase/phosphomannomutase
sll1218	gene1579	71.86	69.82	66.15	49.44	58.72	86.46	55.7	59.3	69.61	60.29	47.13	45.41	69.2767	64.8733	61.5367	50.9433	-0.08	0.812	0.894	no	-0.27	0.208	0.264	no	-0.16	0.32	0.536	no	-0.35	0.0829	0.133	no	SGL_RS09780	SGL_RS09780	epimerase	epimerase [Synechocystis sp. PCC 6803]	RecName: Full=Uncharacterized protein At2g34460, chloroplastic; Flags: Precursor [Arabidopsis thaliana]	hypothetical protein	COG0702	_	_	_	_	_	_	sll1218	Chr	hypothetical protein YCF39
slr1411	gene158	63.97	88.13	63.22	40.11	47.2	59.84	66.56	65.82	71.75	55.75	51.49	45.86	71.7733	49.05	68.0433	51.0333	-0.56	0.00244	0.0114	no	-0.41	0.00574	0.00983	no	-0.09	0.779	0.898	no	0.05	0.535	0.625	no	SGL_RS02665	SGL_RS02665	hypothetical protein	hypothetical protein [Synechocystis sp. PCC 6803]	RecName: Full=UPF0272 protein slr1411 [Synechocystis sp. PCC 6803 substr. Kazusa]	hypothetical protein	COG1641	_	_	_	K09121	K09121	_	slr1411	Chr	hypothetical protein
sll1217	gene1580	35.19	35.35	27.15	23.56	35.83	33.17	26.3	28.27	35.62	30.3	27.45	20.18	32.5633	30.8533	30.0633	25.9767	-0.06	1	1	no	-0.21	0.523	0.586	no	-0.1	0.683	0.835	no	-0.25	0.322	0.419	no	SGL_RS09785	SGL_RS09785	hypothetical protein	hypothetical protein [Synechocystis sp. PCC 6803]	_	hypothetical protein	COG1573	_	_	_	_	_	_	sll1217	Chr	unknown protein
ssr1375	gene1581	319.09	312.22	326.38	91.52	187.95	165.86	266.15	320.26	317.31	29.07	37.31	35.78	319.23	148.443	301.24	34.0533	-1.09	6.41e-08	1.36e-06	down	-3.15	8.25e-52	1.94e-50	down	-0.08	0.525	0.724	no	-2.14	3.63e-13	3.86e-12	down	SGL_RS09790	SGL_RS09790	hypothetical protein	hypothetical protein [Synechocystis sp. PCC 6803]	_	hypothetical protein	_	_	_	_	_	_	_	ssr1375	Chr	hypothetical protein
slr0804	gene1582	192.07	219.18	171.76	48.63	85.58	92.45	180.9	211.37	277.93	29.78	24.57	33.53	194.337	75.5533	223.4	29.2933	-1.35	7.81e-15	7.37e-13	down	-2.93	9.5e-65	3.28e-63	down	0.21	0.119	0.284	no	-1.37	4.53e-12	4.27e-11	down	SGL_RS09795	SGL_RS09795	D-alanyl-D-alanine carboxypeptidase	D-alanyl-D-alanine carboxypeptidase [Synechocystis sp. PCC 6803]	RecName: Full=Penicillin-sensitive carboxypeptidase A [Dictyostelium discoideum]	D-alanyl-D-alanine carboxypeptidase	COG2027	GO:0004185|serine-type carboxypeptidase activity;	GO:0006508|proteolysis;	_	K07259	dacB	path:ko00550	slr0804	Chr	probable D-alanyl-D-alanine carboxypeptidase
slr0806	gene1583	43.18	48.82	46.54	27.81	33.36	46.09	79.02	55.99	83.32	33.33	26.19	25.03	46.18	35.7533	72.7767	28.1833	-0.37	0.0504	0.129	no	-1.36	5.84e-15	2.84e-14	down	0.64	1.28e-05	0.000152	no	-0.34	0.0702	0.115	no	SGL_RS09800	SGL_RS09800	FAD-linked oxidase	FAD-linked oxidase [Synechocystis sp. PCC 6803]	_	hypothetical protein	COG0277	GO:0008762|UDP-N-acetylmuramate dehydrogenase activity;GO:0050660|flavin adenine dinucleotide binding;	GO:0006040|amino sugar metabolic process;GO:0055114|oxidation-reduction process;	_	_	_	_	slr0806	Chr	hypothetical protein
sml0008	gene1584	1040.61	784.71	684.39	1223.92	1468.35	1129.05	380.26	369.32	363.38	263.21	261.78	252.7	836.57	1273.77	370.987	259.23	0.65	0.00354	0.0155	no	-0.52	0.00624	0.0106	no	-1.14	7.35e-11	2.18e-09	down	-2.3	1.43e-32	6.59e-31	down	SGL_RS09805	SGL_RS09805	photosystem I reaction center subunit IX	photosystem I reaction center subunit IX [Synechocystis sp. PCC 6803]	RecName: Full=Photosystem I reaction center subunit IX [Synechocystis sp. PCC 6803 substr. Kazusa]	photosystem I reaction center subunit IX; May help in the organization of the psaE and psaF [...]	_	_	GO:0015979|photosynthesis;	GO:0016021|integral component of membrane;GO:0009538|photosystem I reaction center;GO:0030094|plasma membrane-derived photosystem I;GO:0042651|thylakoid membrane;	K02697	psaJ	path:ko00195;path:ko01100	sml0008	Chr	photosystem I subunit IX
sll0819	gene1585	2154.24	2410.55	2096.46	4098.45	4005.17	3063.09	1331.8	1225.46	1000.96	699.84	532.25	612.22	2220.42	3722.24	1186.07	614.77	0.74	0.000118	0.000957	no	-0.93	9.59e-08	2.74e-07	no	-0.92	4.69e-09	1.03e-07	no	-2.59	1.05e-26	3.37e-25	down	SGL_RS09810	SGL_RS09810	photosystem I reaction center subunit III	photosystem I subunit III [Bacillus subtilis BEST7613]	RecName: Full=Photosystem I reaction center subunit III; AltName: Full=PSI-F; Flags: Precursor [Synechocystis sp. PCC 6803 substr. Kazusa]	photosystem I subunit III; Probably participates in efficiency of electron transfer from pla [...]	_	_	GO:0015979|photosynthesis;	GO:0009538|photosystem I reaction center;GO:0030094|plasma membrane-derived photosystem I;	K02694	psaF	path:ko00195;path:ko01100	sll0819	Chr	photosystem I reaction center subunit III precursor (PSI-F), plastocyanin (cyt c553) docking protein
slr0807	gene1586	84.66	87.33	71.04	58.54	84.8	94.33	71.59	83.02	84.42	77.82	83.65	70.57	81.01	79.2233	79.6767	77.3467	-0.02	0.842	0.915	no	-0.05	0.81	0.845	no	-0.01	0.938	0.989	no	-0.05	1	1	no	SGL_RS09815	SGL_RS09815	tRNA (adenosine(37)-N6)-threonylcarbamoyltransferase complex transferase subunit TsaD	O-sialoglycoprotein endopeptidase [Synechocystis sp. PCC 6803]	RecName: Full=tRNA N6-adenosine threonylcarbamoyltransferase; AltName: Full=N6-L-threonylcarbamoyladenine synthase; Short=t(6)A synthase; AltName: Full=t(6)A37 threo	putative DNA-binding/iron metalloprotein/AP endonuclease	COG0533	GO:0004222|metalloendopeptidase activity;GO:0005506|iron ion binding;GO:0016747|transferase activity, transferring acyl groups other than amino-acyl groups;	GO:0006508|proteolysis;GO:0070526|threonylcarbamoyladenosine biosynthetic process;	GO:0005737|cytoplasm;	K01409	KAE1, tsaD, QRI7	_	slr0807	Chr	probable o-sialoglycoprotein endopeptidase
slr0808	gene1587	48.01	56.73	40.71	28.24	33.93	49.68	50.42	54.59	48.4	38.43	46.73	34.34	48.4833	37.2833	51.1367	39.8333	-0.37	0.116	0.241	no	-0.37	0.0952	0.13	no	0.07	0.55	0.743	no	0.08	0.521	0.611	no	SGL_RS09820	SGL_RS09820	ribosome maturation factor RimM	16S rRNA-processing protein RimM [Synechocystis sp. PCC 6803]	RecName: Full=Ribosome maturation factor RimM [Synechocystis sp. PCC 6803 substr. Kazusa]	16S rRNA-processing protein RimM; An accessory protein needed during the final step in the a [...]	COG0806	GO:0043022|ribosome binding;	GO:0042274|ribosomal small subunit biogenesis;GO:0006364|rRNA processing;	GO:0005840|ribosome;	K02860	rimM	_	slr0808	Chr	16S rRNA processing protein RimM homolog
slr0809	gene1588	55.63	50.56	39.41	38.85	43.25	59.77	43.23	60.16	48.86	42.5	42.78	34.99	48.5333	47.29	50.75	40.09	-0.01	0.867	0.93	no	-0.34	0.0908	0.125	no	0.09	0.554	0.745	no	-0.25	0.195	0.275	no	SGL_RS09825	SGL_RS09825	NAD-dependent dehydratase	NAD-dependent dehydratase [Synechocystis sp. PCC 6803]	RecName: Full=UDP-glucuronic acid decarboxylase 4; AltName: Full=UDP-XYL synthase 4; AltName: Full=UDP-glucuronate decarboxylase 4; Short=UGD; Short=UXS-4 [Arabidop	dTDP-glucose 4-6-dehydratase	COG0451	GO:0003824|catalytic activity;GO:0050662|coenzyme binding;	GO:0044237|cellular metabolic process;	_	K08678	UXS1, uxs	path:ko00500;path:ko00520;path:ko01100	slr0809	Chr	dTDP-glucose 4,6-dehydratase
slr0810	gene1589	49.89	52.92	55.42	92.64	85.59	102.77	50.08	63.43	58.63	106.31	102.39	115.85	52.7433	93.6667	57.38	108.183	0.82	8.47e-06	0.000102	no	0.91	1.8e-09	5.97e-09	no	0.12	0.512	0.717	no	0.21	0.194	0.273	no	SGL_RS09830	SGL_RS09830	hypothetical protein	hypothetical protein BEST7613_2932 [Synechocystis sp. PCC 6803]	_	hypothetical protein	_	_	_	_	_	_	_	slr0810	Chr	hypothetical protein
sll1327	gene159	2652.18	3285.88	3348.73	966.28	2071.8	1625.39	2012.77	1698.55	2227.4	110.63	111.99	155.75	3095.6	1554.49	1979.57	126.123	-1.01	6.43e-05	0.000564	down	-3.97	2.2e-98	1.98e-96	down	-0.67	3.35e-05	0.000363	no	-3.63	7.32e-42	6.25e-40	down	SGL_RS02670	SGL_RS02670	ATP synthase subunit gamma	F0F1 ATP synthase subunit gamma [Synechocystis sp. PCC 6803]	RecName: Full=ATP synthase gamma chain; AltName: Full=ATP synthase F1 sector gamma subunit; AltName: Full=F-ATPase gamma subunit [Synechocystis sp. PCC 6803 substr. K	F0F1 ATP synthase subunit gamma; Produces ATP from ADP in the presence of a proton gradient [...]	COG0224	GO:0005524|ATP binding;GO:0046961|proton-transporting ATPase activity, rotational mechanism;GO:0046933|proton-transporting ATP synthase activity, rotational mechanism;	GO:0015986|ATP synthesis coupled proton transport;GO:0006119|oxidative phosphorylation;	GO:0045261|proton-transporting ATP synthase complex, catalytic core F(1);GO:0045260|plasma membrane proton-transporting ATP synthase complex;GO:0042651|thylakoid membrane;	K02115	ATPF1G, atpG	path:ko00190;path:ko00195;path:ko01100	sll1327	Chr	ATP synthase gamma chain
sll0818	gene1590	77.63	81.77	68.87	51.84	52.14	74.3	78.87	88.7	84.81	98.87	113.72	100.7	76.09	59.4267	84.1267	104.43	-0.35	0.0645	0.157	no	0.3	0.00208	0.00378	no	0.15	0.181	0.38	no	0.8	7.64e-09	4.96e-08	no	SGL_RS09835	SGL_RS09835	rRNA (cytidine-2'-O-)-methyltransferase	16S rRNA methyltransferase [Synechocystis sp. PCC 6803]	RecName: Full=Ribosomal RNA small subunit methyltransferase I; AltName: Full=16S rRNA 2'-O-ribose C1402 methyltransferase; AltName: Full=rRNA (cytidine-2'-O-)-methyl	hypothetical protein	COG0313	GO:0008168|methyltransferase activity;	GO:0032259|methylation;GO:0006364|rRNA processing;	GO:0005737|cytoplasm;	K07056	rsmI	_	sll0818	Chr	tetrapyrrole methylase family protein
ssl1520	gene1591	101.47	68.71	76.46	68.07	52.25	67.76	128.72	92.74	99.9	94.67	128.69	124.36	82.2133	62.6933	107.12	115.907	-0.35	0.223	0.383	no	0.11	0.398	0.467	no	0.41	0.0964	0.245	no	0.88	0.000237	0.000712	no	SGL_RS09840	SGL_RS09840	hypothetical protein	hypothetical protein [Synechocystis sp. PCC 6803]	_	hypothetical protein	_	_	_	_	_	_	_	ssl1520	Chr	unknown protein
sll0817	gene1592	23.42	33.82	27.77	34.72	29.74	35.3	34.89	32.32	35.92	26.43	20.37	25.4	28.3367	33.2533	34.3767	24.0667	0.2	0.124	0.252	no	-0.5	0.00759	0.0127	no	0.25	0.0734	0.199	no	-0.46	0.0237	0.0446	no	SGL_RS09845	SGL_RS09845	tRNA (adenosine(37)-N6)-dimethylallyltransferase MiaA	tRNA delta(2)-isopentenylpyrophosphate transferase [Synechocystis sp. PCC 6803]	RecName: Full=tRNA dimethylallyltransferase; AltName: Full=Dimethylallyl diphosphate:tRNA dimethylallyltransferase; Short=DMAPP:tRNA dimethylallyltransferase; Short=	tRNA delta(2)-isopentenylpyrophosphate transferase; Catalyzes the transfer of a dimethylally [...]	COG0324	GO:0005524|ATP binding;GO:0052381|tRNA dimethylallyltransferase activity;	GO:0008033|tRNA processing;	_	K00791	miaA, TRIT1	path:ko00908;path:ko01100;path:ko01110	sll0817	Chr	tRNA delta-2-isopentenylpyrophosphate (IPP) transferase
sll0816	gene1593	28.37	47.76	34.95	29.47	37	48.73	40.69	31.83	42.16	48.99	41.36	43.47	37.0267	38.4	38.2267	44.6067	0.02	0.563	0.712	no	0.23	0.0405	0.0597	no	0.01	0.689	0.839	no	0.21	0.101	0.157	no	SGL_RS09850	SGL_RS09850	oxidoreductase	oxidoreductase [Synechocystis sp. PCC 6803]	RecName: Full=Uncharacterized oxidoreductase sll0816 [Synechocystis sp. PCC 6803 substr. Kazusa]	hypothetical protein	COG0673	GO:0016491|oxidoreductase activity;	GO:0055114|oxidation-reduction process;	_	K00540	E1.-.-.-	_	sll0816	Chr	probable oxidoreductase
sll0815	gene1594	44.19	48.98	41.26	39.21	51.6	55.72	42.94	43.21	50.89	37.9	35.87	43.02	44.81	48.8433	45.68	38.93	0.13	0.255	0.421	no	-0.23	0.314	0.38	no	0.03	0.732	0.869	no	-0.33	0.0756	0.122	no	SGL_RS09855	SGL_RS09855	hypothetical protein	hypothetical protein [Synechocystis sp. PCC 6803]	_	hypothetical protein	COG0330	_	_	GO:0016020|membrane;	_	_	_	sll0815	Chr	unknown protein
sll0814	gene1595	277.95	269.31	315.72	326.08	282.66	324.89	295.8	301.01	292.85	373.85	302.4	339.13	287.66	311.21	296.553	338.46	0.11	0.276	0.444	no	0.2	0.0545	0.078	no	0.04	0.603	0.78	no	0.13	0.518	0.609	no	SGL_RS09860	SGL_RS09860	hypothetical protein	hypothetical protein [Synechocystis sp. PCC 6803]	_	hypothetical protein	COG2324	_	_	_	K08977	K08977	_	sll0814	Chr	hypothetical protein
sll0813	gene1596	129.71	112.6	100.9	125	110.41	119.01	72.41	81.29	85.51	122.48	104.69	119.25	114.403	118.14	79.7367	115.473	0.07	0.399	0.567	no	0.54	1.14e-06	2.95e-06	no	-0.5	0.000323	0.00262	no	-0.03	0.85	0.898	no	SGL_RS09865	SGL_RS09865	cytochrome c oxidase subunit II	cytochrome C oxidase subunit II [Synechocystis sp. PCC 6803]	RecName: Full=Cytochrome c oxidase subunit 2; AltName: Full=Cytochrome aa3 subunit 2; AltName: Full=Cytochrome c oxidase polypeptide II; AltName: Full=Oxidase aa(3)	cytochrome c oxidase subunit II; Subunits I and II form the functional core of the enzyme co [...]	COG1622	GO:0004129|cytochrome-c oxidase activity;GO:0005507|copper ion binding;	GO:1902600|hydrogen ion transmembrane transport;GO:0006123|mitochondrial electron transport, cytochrome c to oxygen;	GO:0045277|respiratory chain complex IV;GO:0016021|integral component of membrane;	K02275	coxB	path:ko00190;path:ko01100	sll0813	Chr	cytochrome c oxidase subunit II
slr0812	gene1597	18.61	18.01	14.53	20.37	20.41	21.08	14.53	15.91	22.45	8.22	11.43	11.54	17.05	20.62	17.63	10.3967	0.29	0.124	0.252	no	-0.77	0.00634	0.0108	no	0.07	0.763	0.889	no	-0.99	9.97e-05	0.000327	no	SGL_RS09870	SGL_RS09870	type III pantothenate kinase	pantothenate kinase [Synechocystis sp. PCC 6803]	RecName: Full=Type III pantothenate kinase; AltName: Full=PanK-III; AltName: Full=Pantothenic acid kinase [Synechocystis sp. PCC 6803 substr. Kazusa]	pantothenate kinase; Catalyzes the phosphorylation of pantothenate (Pan), the first step in [...]	COG1521	GO:0046872|metal ion binding;GO:0005524|ATP binding;GO:0004594|pantothenate kinase activity;	GO:0015940|pantothenate biosynthetic process;GO:0016310|phosphorylation;GO:0015937|coenzyme A biosynthetic process;	GO:0005737|cytoplasm;	K03525	coaX	path:ko00770;path:ko01100	slr0812	Chr	hypothetical protein
slr0813	gene1598	7	14.14	8.61	4.51	7.44	8.87	9.93	5.68	7.58	5.43	5.27	2.76	9.91667	6.94	7.73	4.48667	-0.55	0.135	0.268	no	-0.76	0.0271	0.041	no	-0.41	0.301	0.518	no	-0.63	0.0685	0.113	no	SGL_RS09875	SGL_RS09875	ceramide glucosyltransferase	ceramide glucosyltransferase [Synechocystis sp. PCC 6803]	_	ceramide glucosyltransferase	COG1215	GO:0016757|transferase activity, transferring glycosyl groups;	GO:0008152|metabolic process;	_	K00720	UGCG	path:ko00600;path:ko01100	slr0813	Chr	hypothetical protein
sll0812	gene1599	21.9	25.53	21.94	18.53	27.06	29.6	15.79	16.27	17.97	13.77	15.67	11.01	23.1233	25.0633	16.6767	13.4833	0.11	0.551	0.704	no	-0.31	0.391	0.46	no	-0.48	0.0702	0.192	no	-0.9	0.00134	0.00342	no	SGL_RS09880	SGL_RS09880	hypothetical protein	hypothetical protein [Synechocystis sp. PCC 6803]	_	hypothetical protein	_	_	_	_	_	_	_	sll0812	Chr	hypothetical protein
sll1205	gene16	31.3	22.07	25.1	16.62	15.79	21.4	32.02	29.66	23.63	12.12	9.08	12.26	26.1567	17.9367	28.4367	11.1533	-0.51	0.0313	0.0907	no	-1.33	2.94e-09	9.57e-09	down	0.15	0.426	0.647	no	-0.67	0.00464	0.0102	no	SGL_RS01955	SGL_RS01955	AraC family transcriptional regulator	AraC family transcriptional regulator [Synechocystis sp. PCC 6803]	_	regulatory protein; PchR	COG2207	GO:0043565|sequence-specific DNA binding;GO:0003700|sequence-specific DNA binding transcription factor activity;	GO:0006355|regulation of transcription, DNA-templated;	GO:0005667|transcription factor complex;	_	_	_	sll1205	Chr	transcriptional regulator
sll1326	gene160	2265.78	2709.36	2666.46	988.15	1790.97	1511.86	1662.51	1407.42	1734.14	103.81	113.31	163.43	2547.2	1430.33	1601.36	126.85	-0.84	0.000295	0.00209	no	-3.66	3.95e-74	1.78e-72	down	-0.69	6.22e-06	7.76e-05	no	-3.5	7.14e-42	6.25e-40	down	SGL_RS02675	SGL_RS02675	ATP synthase subunit alpha	F0F1 ATP synthase subunit alpha [Synechocystis sp. PCC 6803]	RecName: Full=ATP synthase subunit alpha; AltName: Full=ATP synthase F1 sector subunit alpha; AltName: Full=F-ATPase subunit alpha [Synechocystis sp. PCC 6803 substr.	F0F1 ATP synthase subunit alpha; Produces ATP from ADP in the presence of a proton gradient [...]	COG0056	GO:0005524|ATP binding;GO:0046961|proton-transporting ATPase activity, rotational mechanism;GO:0046933|proton-transporting ATP synthase activity, rotational mechanism;	GO:0042777|plasma membrane ATP synthesis coupled proton transport;GO:0006119|oxidative phosphorylation;GO:0015991|ATP hydrolysis coupled proton transport;	GO:0045261|proton-transporting ATP synthase complex, catalytic core F(1);GO:0045260|plasma membrane proton-transporting ATP synthase complex;GO:0042651|thylakoid membrane;	K02111	ATPF1A, atpA	path:ko00190;path:ko00195;path:ko01100	sll1326	Chr	ATP synthase alpha chain
ssr1386	gene1600	198.44	173.49	139.81	88.16	100.82	122.75	156.45	175.92	116.84	40.85	49.52	31.77	170.58	103.91	149.737	40.7133	-0.68	0.000573	0.00357	no	-1.88	6.6e-14	3.01e-13	down	-0.17	0.388	0.611	no	-1.36	1.36e-08	8.46e-08	down	SGL_RS09885	SGL_RS09885	NAD(P)H-quinone oxidoreductase subunit L	NADH dehydrogenase subunit NdhL [Synechocystis sp. PCC 6803]	RecName: Full=NAD(P)H-quinone oxidoreductase subunit L; AltName: Full=Inorganic carbon transport protein; AltName: Full=NAD(P)H dehydrogenase I subunit L; AltName: Fu	NADH dehydrogenase subunit; NdhL; NDH-1 shuttles electrons from an unknown electron donor, v [...]	_	GO:0048038|quinone binding;GO:0016655|oxidoreductase activity, acting on NAD(P)H, quinone or similar compound as acceptor;	GO:0006810|transport;GO:0055114|oxidation-reduction process;	GO:0016021|integral component of membrane;GO:0042651|thylakoid membrane;	K05583	ndhL	path:ko00190;path:ko01100	ssr1386	Chr	NADH dehydrogenase subunit NdhL
slr0815	gene1601	48.49	45.11	29.5	17.86	34	51.77	53.69	53.12	53.64	15.31	23.95	18.96	41.0333	34.5433	53.4833	19.4067	-0.21	0.478	0.643	no	-1.47	1.33e-08	4.1e-08	down	0.41	0.0811	0.215	no	-0.86	0.0229	0.0434	no	SGL_RS09890	SGL_RS09890	hypothetical protein	hypothetical protein BEST7613_2944 [Synechocystis sp. PCC 6803]	_	hypothetical protein	_	_	_	_	_	_	_	slr0815	Chr	hypothetical protein
slr0816	gene1602	59.54	60.95	34.15	36.41	46.15	48.63	44.48	52	71.56	38.3	31.62	34.26	51.5467	43.73	56.0133	34.7267	-0.21	0.485	0.648	no	-0.69	0.0018	0.00329	no	0.15	0.516	0.719	no	-0.33	0.131	0.195	no	SGL_RS09895	SGL_RS09895	metal-binding protein	hypothetical protein [Synechocystis sp. PCC 6803]	_	hypothetical protein	COG1399	_	_	_	K07040	K07040	_	slr0816	Chr	hypothetical protein
sll0810	gene1603	91.05	105.61	85.19	47.67	64.94	68.14	60.95	79.92	66.61	41.87	48.54	36.05	93.95	60.25	69.16	42.1533	-0.64	0.000421	0.00278	no	-0.72	0.00016	0.000332	no	-0.44	0.00796	0.0386	no	-0.53	0.00627	0.0134	no	SGL_RS09900	SGL_RS09900	hypothetical protein	hypothetical protein [Synechocystis sp. PCC 6803]	_	hypothetical protein	_	GO:0003676|nucleic acid binding;	_	_	_	_	_	sll0810	Chr	unknown protein
sll0809	gene1604	22.28	28.56	20.02	15.14	24.68	23	20.29	25.45	24.54	29.7	36.27	20.38	23.62	20.94	23.4267	28.7833	-0.18	0.681	0.804	no	0.28	0.107	0.145	no	-0.02	0.967	1	no	0.44	0.0555	0.0943	no	SGL_RS09905	SGL_RS09905	hypothetical protein	hypothetical protein BEST7613_2948 [Bacillus subtilis BEST7613]	RecName: Full=Octanoyltransferase LipM; AltName: Full=Octanoyl-[acyl-carrier-protein]	hypothetical protein	COG0095	GO:0016740|transferase activity;	GO:0006464|cellular protein modification process;	_	K03800	lplA	path:ko00785;path:ko01100	sll0809	Chr	hypothetical protein
slr0817	gene1606	32.01	25.27	19.43	13.7	18.87	25.95	21.23	25.22	26.88	13.64	11.63	14	25.57	19.5067	24.4433	13.09	-0.34	0.125	0.253	no	-0.9	3.55e-07	9.61e-07	no	-0.02	0.937	0.989	no	-0.58	0.00654	0.0139	no	SGL_RS09915	SGL_RS09915	isochorismate synthase	isochorismate synthase [Synechocystis sp. PCC 6803]	RecName: Full=Salicylate biosynthesis isochorismate synthase; AltName: Full=Isochorismate mutase [Pseudomonas aeruginosa PAO1]	menaquinone-specific isochorismate synthase	COG1169	GO:0008909|isochorismate synthase activity;	GO:0006744|ubiquinone biosynthetic process;GO:0019290|siderophore biosynthetic process;	_	K02552	menF	path:ko00130;path:ko01053;path:ko01100;path:ko01110;path:ko01130	slr0817	Chr	salicylate biosynthesis isochorismate synthase
slr0818	gene1607	104.54	84.41	97.24	122.78	137.64	134.03	79.42	88.77	91.44	164.83	164.21	164.88	95.3967	131.483	86.5433	164.64	0.48	0.000593	0.00367	no	0.92	1.43e-17	8.1e-17	no	-0.12	0.423	0.644	no	0.32	0.0346	0.0625	no	SGL_RS09920	SGL_RS09920	hypothetical protein	hypothetical protein [Synechocystis sp. PCC 6803]	_	hypothetical protein	_	_	_	_	_	_	_	slr0818	Chr	hypothetical protein
slr0819	gene1608	31.6	38.44	33.41	23.34	28.17	38.53	42.97	32.6	32.79	34.06	31.73	30.31	34.4833	30.0133	36.12	32.0333	-0.21	0.39	0.558	no	-0.16	0.506	0.569	no	0.05	0.521	0.721	no	0.09	0.372	0.469	no	SGL_RS09925	SGL_RS09925	apolipoprotein N-acyltransferase	apolipoprotein N-acyltransferase [Synechocystis sp. PCC 6803]	RecName: Full=Apolipoprotein N-acyltransferase; Short=ALP N-acyltransferase [Synechocystis sp. PCC 6803 substr. Kazusa]	apolipoprotein N-acyltransferase; Transfers the fatty acyl group on membrane lipoproteins (B [...]	COG0815	GO:0016810|hydrolase activity, acting on carbon-nitrogen (but not peptide) bonds;GO:0016410|N-acyltransferase activity;	GO:0006807|nitrogen compound metabolic process;GO:0042967|acyl-carrier-protein biosynthetic process;GO:0042158|lipoprotein biosynthetic process;	GO:0016021|integral component of membrane;GO:0005886|plasma membrane;	K03820	lnt	_	slr0819	Chr	apolipoprotein N-acyltransferase
ssr1391	gene1609	11.42	10.34	6.06	12.09	19.57	15.73	13.39	7.63	12.15	15.11	9.49	14.83	9.27333	15.7967	11.0567	13.1433	0.8	0.0747	0.175	no	0.27	0.45	0.519	no	0.28	0.627	0.797	no	-0.25	0.592	0.675	no	SGL_RS09930	SGL_RS09930	thioredoxin family protein	glutaredoxin [Synechocystis sp. PCC 6803]	_	hypothetical protein	_	_	_	_	_	_	_	ssr1391	Chr	hypothetical protein
sll1325	gene161	864.93	1170.77	1098.19	414.05	652.35	494.28	596.44	526.85	703.26	76.86	83.36	87.2	1044.63	520.227	608.85	82.4733	-1.03	4.42e-06	5.76e-05	down	-2.89	7.07e-87	4.71e-85	down	-0.8	5.02e-07	8.19e-06	no	-2.66	2.04e-43	1.87e-41	down	SGL_RS02680	SGL_RS02680	ATP synthase subunit delta	F0F1 ATP synthase subunit delta [Synechocystis sp. PCC 6803]	RecName: Full=ATP synthase subunit delta; AltName: Full=ATP synthase F(1) sector subunit delta; AltName: Full=F-type ATPase subunit delta; Short=F-ATPase subunit delt	F0F1 ATP synthase subunit delta; F(1)F(0) ATP synthase produces ATP from ADP in the presence [...]	COG0712	GO:0046933|proton-transporting ATP synthase activity, rotational mechanism;	GO:0015986|ATP synthesis coupled proton transport;	GO:0045261|proton-transporting ATP synthase complex, catalytic core F(1);GO:0045260|plasma membrane proton-transporting ATP synthase complex;GO:0042651|thylakoid membrane;	K02113	ATPF1D, atpH	path:ko00190;path:ko00195;path:ko01100	sll1325	Chr	ATP synthase delta chain of CF(1)
slr0820	gene1610	23.93	19.82	22.92	12.43	13.44	17.86	17.95	20.88	20.24	10.21	10.62	7.63	22.2233	14.5767	19.69	9.48667	-0.59	0.0048	0.0197	no	-1.05	4.15e-08	1.22e-07	down	-0.16	0.42	0.642	no	-0.62	0.00444	0.00985	no	SGL_RS09935	SGL_RS09935	glucosyltransferase	glucosyltransferase [Synechocystis sp. PCC 6803]	RecName: Full=Galactosyl transferase CpsE [Streptococcus agalactiae NEM316]	glucosyltransferase	COG2148	GO:0047360|undecaprenyl-phosphate galactose phosphotransferase activity;	GO:0008152|metabolic process;	_	_	_	_	slr0820	Chr	probable glycosyltransferase
sll0808	gene1611	20.2	16.69	20.3	9.41	23.31	27.61	14.33	15.25	29.27	17.71	14.9	13.4	19.0633	20.11	19.6167	15.3367	0.1	0.736	0.842	no	-0.36	0.316	0.382	no	0.07	0.834	0.932	no	-0.4	0.254	0.345	no	SGL_RS09940	SGL_RS09940	IS630 family transposase	transposase [Synechocystis sp. PCC 6803]	_	transposase	COG3335	GO:0003677|DNA binding;	_	_	K07494	K07494	_	sll0808	Chr	putative transposase [ISY508a: 1710788 - 1711753]
slr0821	gene1612	331.74	364.73	234.21	174.01	335.01	423.81	312.33	363.8	433.21	258.98	268.34	298.58	310.227	310.943	369.78	275.3	0.03	0.963	0.993	no	-0.43	0.0104	0.0169	no	0.27	0.107	0.265	no	-0.19	0.583	0.669	no	SGL_RS09945	SGL_RS09945	molybdopterin synthase sulfur carrier subunit	hypothetical protein BEST7613_2955 [Synechocystis sp. PCC 6803]	RecName: Full=Putative sulfur carrier protein slr0821 [Synechocystis sp. PCC 6803 substr. Kazusa]	hypothetical protein	COG1977	GO:0030366|molybdopterin synthase activity;	GO:0008152|metabolic process;	GO:0019008|molybdopterin synthase complex;	_	_	_	slr0821	Chr	hypothetical protein
sll0807	gene1613	993.61	1355.54	1092.49	688.78	1041.11	1025.97	1343.58	1278.15	1249.03	532.04	578.57	588.76	1147.21	918.62	1290.25	566.457	-0.34	0.167	0.311	no	-1.19	1.81e-16	9.73e-16	down	0.15	0.146	0.329	no	-0.71	0.0002	0.000609	no	SGL_RS09950	SGL_RS09950	ribulose-phosphate 3-epimerase	ribulose-phosphate 3-epimerase [Synechocystis sp. PCC 6803]	RecName: Full=Ribulose-phosphate 3-epimerase; AltName: Full=Pentose-5-phosphate 3-epimerase; Short=PPE; AltName: Full=R5P3E [Synechocystis sp. PCC 6803 substr. Kazusa	ribulose-phosphate 3-epimerase	COG0036	GO:0046872|metal ion binding;GO:0004750|ribulose-phosphate 3-epimerase activity;	GO:0015976|carbon utilization;GO:0006098|pentose-phosphate shunt;	_	K01783	rpe, RPE	path:ko00030;path:ko00040;path:ko00710;path:ko01100;path:ko01110;path:ko01120;path:ko01130;path:ko01200;path:ko01230	sll0807	Chr	pentose-5-phosphate-3-epimerase
slr0822	gene1614	340.58	283.37	327.15	184.18	253.48	210.93	335.17	314.68	346.57	224.58	277.1	205.41	317.033	216.197	332.14	235.697	-0.54	0.0162	0.0535	no	-0.5	0.00306	0.00544	no	0.08	0.471	0.682	no	0.11	0.5	0.591	no	SGL_RS09955	SGL_RS09955	magnesium-transporting ATPase	cation-transporting ATPase [Synechocystis sp. PCC 6803]	RecName: Full=Probable calcium-transporting ATPase; AltName: Full=Calcium pump [Synechococcus elongatus PCC 7942]	cation-transporting ATPase; E1-E2 ATPase	COG0474	GO:0046872|metal ion binding;GO:0005524|ATP binding;GO:0019829|cation-transporting ATPase activity;	GO:0008152|metabolic process;GO:0006812|cation transport;	GO:0016021|integral component of membrane;	K01537	E3.6.3.8	_	slr0822	Chr	cation-transporting P-type ATPase PacL
[truncated: 2,975 more rows]
[truncated: 1 more columns]

## Sheet: Supplementary Table S3
old_locus_tag	gene_id	WT mean	M mean	WTA mean	MA mean	logFC(M/WT)	p-value	FDR	M-WT	logFC(MA/WTA)	p-value	FDR	MA-WTA	logFC(WTA/WT)	p-value	FDR	WTA_WT	logFC(MA/M)	p-value	FDR	MA-M	locus_tag	Name	description	NR_Description	Swissprot_Description	String_description	COG	GO_molecular_function	GO_biological_process	GO_cellular_component	KO/Gene_ID	KEGG_GENE	KEGG_PATHWAY			cyanobase annotation	文献注释
[truncated: 62 more rows]

[truncated: 6 more sheets: Supplementary Table S4, Supplementary Table S5, Supplementary Table S6, Supplementary Table S7, Supplementary Table S8, Supplementary Table S9]
